# Supplementary material for: A Case Study of the New York City 2012-2013 Influenza Season With Daily Geocoded Twitter Data From Temporal and Spatiotemporal Perspectives
Source: J Med Internet Res. 2014 Oct 20;16(10):e236. doi: 10.2196/jmir.3416 (PMC4259880; doi:10.2196/jmir.3416)
Supplement: Supplementary file 3 [file jmir_v16i10e236_app3.xlsx]

## Sheet: data
Time	Code	Tweet	Location	tlt	tln	plt	pln
2012-10-15 11:00:42	546	GM Twitter!!!! It's day two with this flu...smh I pray to God that I feel better today!!!	Paterson, NJ	40.918	-74.152	40.915	-74.168
2012-10-15 11:16:02	1190	Job trying to convince me to take a flu shot... Nah son.	No longer Orange Corny	40.712	-74.011	40.781	-73.977
2012-10-15 11:43:35	0	rap game people who get antibiotics for the cold or flu -_-	Brooklyn, New York	0	0	40.781	-73.977
2012-10-15 12:10:16	1330	Got my flu shot!	New York, NY	40.741	-74.002	40.781	-73.977
2012-10-15 14:01:21	1190	The fact that theyre giving flu shots outside of sams place is grossing me out #notokay	Montclair, NJ	40.863	-74.197	40.876	-74.223
2012-10-15 18:00:58	1190	Aahh!!!! Flu shot :(		40.71	-73.357	40.705	-73.363
2012-10-15 18:11:36	546	I Need Some Thera-Flu : /	Dancing For YOU â™¡	40.729	-74.199	40.731	-74.182
2012-10-15 20:34:46	1190	â€œ@sydneyleroux: Shots, shots, shots, shots! http://t.co/3YtKO0qGâ€ flu shot?!	New Jersey	40.661	-74.123	40.672	-74.105
2012-10-15 23:18:40	546	a	New York City	40.8	-73.961	40.697	-73.98
2012-10-16 08:12:39	714	I think I hate the flu for real thooo...		40.565	-74.111	40.565	-74.147
2012-10-16 09:08:54	1330	Getting a Flu shot.	Southern NJ	40.518	-74.483	40.552	-74.464
2012-10-16 11:20:53	546	Muero La gripe me a taca	al infinito y mÃ¡s aya....3	41.109	-74.15	41.112	-74.142
2012-10-16 14:13:42	2090	Forgot to post this one from last night -- courtesy of Rite Aid, Cracky the Meth&amp;M wants to give you a flu shot. http://t.co/WjriLZur	iPhone: 40.804535,-73.966606	40.692	-74.174	40.731	-74.182
2012-10-16 14:56:35	1330	Flu shot ðŸ’‰ðŸ˜	Brookyln, NY	0	0	40.697	-73.98
2012-10-16 16:43:09	1330	Getting a flu shot at work. Boo. (@ AT&amp;T) http://t.co/CZzNw9W2	Nevernever	40.965	-74.068	40.966	-74.069
2012-10-16 17:20:49	546	My one gripe- I would have put Nix in over ERRORduardo Nunez	Glendale, NY	40.863	-73.888	40.697	-73.98
2012-10-16 18:17:08	1330	Ps. Post flu shot = very sore arm	Where I'm meant to be & NYC	40.734	-73.992	40.781	-73.977
2012-10-16 19:21:40	546	otra vez con gripe =/	Worldwide	0	0	40.886	-74.047
2012-10-16 19:39:42	1330	The flu shot hurts the most omg I'm happy you can get some stuff sprayed in your Nose as another option	Brentwood Nigga	40.794	-73.253	40.781	-73.252
2012-10-16 19:48:42	546	Dear #Steam PLEASE don't be as glitchy as u were yesterday, all I want to do while having the flu is to continue to play #BL2 #Borderlands2	New York City	0	0	40.651	-73.871
2012-10-16 19:55:16	546	Pense que era yo sola lol hasta gripe me dio RT.....@ItsGabrielaC: Que friooooo	New york	40.708	-73.795	40.651	-73.871
2012-10-16 20:54:07	2090	@criticalmention: @VinCrosbie - In the small world dept., my RN wife Maureen gave flu shots at The Chronicle tdy. No reporters were harmed.	New York, NY, USA	40.748	-73.978	40.781	-73.977
2012-10-16 23:08:34	1330	I always get sick after getting my flu shot.. Never fails! ðŸ˜’	newark, Nj	40.732	-74.15	40.731	-74.182
2012-10-17 03:26:49	1330	Im feeling sick from flu shot. Wish someone's here with right now.		40.928	-73.981	40.917	-73.952
2012-10-17 08:24:43	714	@BradFlip81 @Jenglish4656 Mexico didn't like me. I've been in bed for 3 days with a high fever and pink eye. I'm pretty sure the ER is next		40.951	-74.175	40.962	-74.19
2012-10-17 09:32:19	1330	Flu shot! #tistheseason (@ Newark Beth Israel Medical Center w/ 2 others) http://t.co/uwUpdV1M	Millburn, NJ	40.71	-74.212	40.731	-74.182
2012-10-17 10:15:31	0	40% off on Purell Hand Sanitizers! Protect yourself and family from Cold/Flu this season. Get yours @ http://t.co/epiPbsrC Limit 2 per order	Hoboken	0	0	40.745	-74.029
2012-10-17 10:43:31	1330	Flu shot day at @playbill. I got a watermelon lolly http://t.co/ZoeoOyZA	NYC	40.752	-73.99	40.781	-73.977
2012-10-17 11:38:24	1330	Ah yea... flu shot acquired! (@ Duane Reade) http://t.co/RSR2Bl11	New York	40.764	-73.977	40.764	-73.977
2012-10-17 12:11:28	1330	Just got a flu shot and Tdap booster at @onemedical â€” if youâ€™ll be in close contact with an infant, consider taking these vaccines.	New York	0	0	40.781	-73.977
2012-10-17 14:28:44	1330	@AnthonyvilleUSA you should be in the main lounge giving out hear flu shots #bossnurse	Newark, NJ	40.745	-74.247	40.073	-74.724
2012-10-17 14:50:15	546	Esta gripe me va a matar # EstoyJodido	New York	40.526	-74.287	40.52	-74.269
2012-10-17 14:55:17	1330	Got the flu shot for the first time in my life this morning. Let's hope that shit works.	NYC via TLV	0	0	40.781	-73.977
2012-10-17 16:19:31	1330	Free pizza and soda voucher came with my flu shot #notgfree so I gave it to a patient :)	NY, New York	40.787	-73.954	40.781	-73.977
2012-10-17 19:59:47	546	@HenryLJ6 si me dio una gripe y su madre!	Manhatan, NY	40.788	-73.947	40.781	-73.977
2012-10-17 20:52:13	2090	#20factsaboutmysister Whenever she gets a flu shot my mom has to hold her hand @ohayitscourtnay	7960	0	0	40.799	-74.488
2012-10-17 22:38:59	546	Mientras tÃº me ignoras una gripe me quiere llevar a la cama http://t.co/XrSQYzw5	NEW YORK	40.77	-73.832	40.651	-73.871
2012-10-17 23:25:05	546	Nigga sick get your flu shit ðŸ’‰ .	Belleville #3	40.807	-74.16	40.792	-74.163
2012-10-18 03:41:57	546	Can't sleep... #splittingheadache #cold #flu #ifeellikedeath #fatigue #saveme @ Hell http://t.co/TM1RcJqH	NYC & North NJ	40.782	-74.001	40.785	-74.008
2012-10-18 05:30:16	546	Gripe!!!!!!!!! -.-	New York City =)	0	0	40.697	-73.98
2012-10-18 08:36:00	1330	Getting a mandatory flu shot at work!! How nice :(	amboy	40.521	-74.279	40.52	-74.269
2012-10-18 10:42:39	714	â€œ@AndrayaPiazza: I really hope I'm not getting the flu...â€ Ugh me too im so sick		40.861	-73.148	40.882	-73.153
2012-10-18 11:21:48	1330	Got my flu shot today! #yolo	New York	40.807	-73.962	40.781	-73.977
2012-10-18 11:28:59	1870	QuiÃ©n sabe la edad de la gripe?	FAR ROCKAWAY NEW YORK	40.6	-73.756	40.697	-73.98
2012-10-18 12:26:17	546	Gripe estÃºpida fuera de este cuerpecito bello y hermoso fuera shhhhhh shhhhh fuera te reprendo ðŸ˜ªðŸ˜ªðŸ˜ªðŸ˜ªðŸ‘¿	al infinito y mÃ¡s aya....3	41.109	-74.151	41.112	-74.142
2012-10-18 12:30:01	546	Lo bueno de la gripe esq no me da hambre y lo malo esq tengo adieta a mi crÃ­a jajajaja libras de amor me saldrÃ¡ ðŸ˜ªðŸ˜ªðŸ˜ª	al infinito y mÃ¡s aya....3	41.109	-74.151	41.112	-74.142
2012-10-18 14:18:55	1330	Needles! Flu shot! Ack!	New York, NY	0	0	40.697	-73.98
2012-10-18 14:44:54	1330	got a flu shot. My arm aches, it may be dead. minor detail #flushot #deadarm	NYC	0	0	40.781	-73.977
2012-10-18 17:37:38	546	@iFallingDown gripe ? apskapskas	worldwide	0	0	40.697	-73.98
2012-10-18 18:57:34	1330	Oh @Target, I come in for a quick return... and then get a free flu shot? #onestopshopping (@ Target) http://t.co/fIkTgtTd		40.813	-73.982	40.823	-73.974
2012-10-19 07:05:11	0	Cold season #natural remedy: Boil water, steep fresh slice of Ginger root, dollop of honey &amp; squeeze of lemon. #health #flu #remedies	New York	40.7	-73.817	40.651	-73.871
2012-10-19 08:18:06	2090	#patient advice. #flu vaccine not only protects you but your community Too. Less outbreaks. U may survive the flu, but sicker people may not	New York	40.899	-73.088	40.929	-73.098
2012-10-19 10:28:06	546	@PUSAT3RI has the flu , kids gonna be the reason there's a zombie apocalypse		40.855	-73.122	40.859	-73.117
2012-10-19 12:46:39	2090	No Tom, since you got the flu shot doesn't mean you get infected with the flu now #didyoutakeyourmedicinetoday		40.616	-74.158	40.565	-74.147
2012-10-19 13:35:13	1330	In-office flu shot. My arm hurts but I got candy. ðŸ’‰ðŸ­ @ Skadden, Arps, Slate, Meagher &amp; Flom http://t.co/LPxom3iI	Bronx, NY	40.756	-73.986	40.781	-73.977
2012-10-19 13:36:17	546	Griposa... Eh, no todo el mundo puede decir que ha cogido la gripe en NYC	En un lugar de La Mancha...	40.704	-74.013	40.781	-73.977
2012-10-19 13:41:07	714	I want some goto with tokwat baboy in this cold weather + slight flu ðŸ˜°	USA	40.708	-74.098	40.715	-74.069
2012-10-19 13:52:01	0	@itsmejon huh, super neat. (Reminds me of the Google Flu search trends too!)	New York, NY	40.723	-73.987	40.781	-73.977
2012-10-19 16:10:51	2090	Stay healthy this season: Mobile Health has the flu vaccine for $25 at 6 locations in NY. Walk-ins welcome http://t.co/KkCNfGCx	New York, NY	40.714	-74.006	40.781	-73.977
2012-10-19 16:14:09	0	@Smarlyn21 a nadie y menos un viernes #gripe #vitaminac #reposo	Yonkers	40.929	-73.905	40.944	-73.864
2012-10-20 12:47:29	1330	Flu shots (@ Kids First Pediatrics) http://t.co/XIGQ8aGK	ÃœT: 40.957012,-73.07908	40.933	-73.044	40.932	-73.044
2012-10-20 16:22:39	2090	If you're home with the flu and do nothing all week but come up with a plan to do stuff the next week does that count?	Brooklyn, New York	40.6	-73.984	40.697	-73.98
2012-10-20 22:12:36	546	I feel very sick! I have flu, runny noise .. I am dying.!! :/ what a horrible day !!	United States	40.763	-73.871	40.651	-73.871
2012-10-21 11:25:49	2090	The flu vaccine is even more important for pregnant women: http://t.co/odPpPz5C #flu #pregnant #pregnancy #health	New York, NY	40.714	-74.006	40.781	-73.977
2012-10-21 14:00:55	0	Cravem amigos. AtlÃ©tico 3x1 Flu	Santo AndrÃ©/ SP	0	0	40.697	-73.98
2012-10-21 14:44:15	546	Jogos deixando a desejar, menos Galo x Flu	Santo AndrÃ©/ SP	0	0	40.697	-73.98
2012-10-21 15:00:53	546	@nando0o_0 ,@enmanuel_92. Klk dicen la jente q tienen gripe!!!!	Havana,Cuba	40.847	-73.935	40.781	-73.977
2012-10-21 20:54:00	546	acho q vou ficar gripada, gripe no te quiero	2011-10-05	0	0	40.697	-73.98
2012-10-22 00:06:20	0	Flu #abouttime?	Saudi Arabia	40.972	-73.83	40.944	-73.864
2012-10-22 01:20:48	546	This flu needs to somewhere it's been 3 going on 4 days	NYC	40.683	-73.777	40.651	-73.871
2012-10-22 07:52:41	546	Maldita gripe.		40.8	-73.967	40.781	-73.977
2012-10-22 08:04:29	1122	@Amor727 que bueno ðŸ˜˜ , eso quiere decir que ya se encuentra mejor de la gripe	NY , Bronx	40.829	-73.946	40.781	-73.977
2012-10-22 08:44:42	546	no se q me incomoda mas la gripe o el chindondo :S	New York	40.749	-73.877	40.651	-73.871
2012-10-22 09:06:51	1330	The best thing about coming back to work after a week off for the flu is... If you have an end to this statement tell me cause I dont know.	Brooklyn, New York	40.644	-74.022	40.697	-73.98
2012-10-22 12:27:43	714	Feel like I'm getting the flu in class...then I feel fine once I'm done. I guess class just literally makes me sick?	Long Island	40.914	-73.131	42.747	-75.77
2012-10-22 14:06:40	546	@viejo_maro jeh....errr flu....	Trying to reach you.......	40.798	-73.937	40.781	-73.977
2012-10-22 16:19:01	1330	While waiting for my flu shot a girl comes in for the same. She's wearing shorts, a t-shirt and flip flops. Really? It's 50 degrees! #hmmm	New York	40.809	-73.96	40.781	-73.977
2012-10-22 19:04:31	546	Cpn gripe pero para el gym como quiera. Warior mode: ACTIVE!!	New York City	40.699	-73.828	40.651	-73.871
2012-10-22 20:43:49	0	@IAmCans69 @DCanevari_09 does rey mysterio have the flu tonight or should i turn on raw?	Long Island, NY	0	0	40.868	-73.081
2012-10-22 21:22:27	0	Romney: I would not put no flu zones over Syria. Military is not necessary in the conflict #debate2012	Pennslyvania	40.706	-73.595	40.703	-73.592
2012-10-23 08:04:27	546	Con una gripe del carajo	Stamford, Ct	41.072	-73.52	41.072	-73.565
2012-10-23 08:22:21	546	Home sick with the flu all last week, now I wake up with a double eye infection. Guess I'm wearing glasses on my date tonight. FML.	Brooklyn, New York	40.645	-74.022	40.697	-73.98
2012-10-23 11:49:07	2090	Free flu shot cart @jaymeex3 @meshellx12 #excitement of our day haha ðŸ‘ðŸ˜„	LI, New York bitches	40.759	-73.706	40.767	-73.709
2012-10-23 12:28:31	2090	Don't forget your free flu shots today! (@ Kimmel Center For University Life w/ 9 others) [pic]: http://t.co/4jgbrt4q	New York, New York	40.73	-73.998	40.73	-73.998
2012-10-23 13:16:00	2090	Need to beat the #cold and #flu, get some tips http://t.co/LsKlxbEF #healthy tips	New York, NY	40.714	-74.006	40.781	-73.977
2012-10-23 14:03:11	2090	Flu shot available now (@ Everett Lounge) http://t.co/1jwzTeYv	New York, NY	40.81	-73.961	40.781	-73.977
2012-10-23 17:04:32	1330	Flu shot take 2! (@ Rite Aid) http://t.co/NLcEGBhX	Long Island, NY	40.781	-72.863	40.781	-72.865
2012-10-23 19:37:34	1254	@moneyries got a flu shot today. Paying the consequences. #YesFluShot	NYC	40.662	-73.994	40.697	-73.98
2012-10-23 20:30:15	0	Yes! Mini flu, lots of Thai takeout. RT @moneyries: @the59thStBridge oh no! mini flu?	NYC	40.662	-73.994	40.697	-73.98
2012-10-23 21:56:41	546	gripe,colica,tpm,dor de cabeÃ§a,tudo num dia sÃ³ eu nao aguento senhor!! me salva	New Jersey	0	0	40.748	-74.12
2012-10-23 21:56:58	1330	Sorry if I'm not tweeting lately, just been sick from the Flu Shot but I'm getting better, slowly...	Corona Queens, New York	0	0	40.651	-73.871
2012-10-23 23:35:31	1254	@FreshPointO you got over the flu pretty quick. 12 hours? Not bad.	New York City	40.763	-73.92	40.651	-73.871
2012-10-24 04:44:53	2090	@me_irl so we better be ready for the fucking omega hyper flu by 2014 or something lol	bronx, ny	0	0	40.857	-73.843
2012-10-24 09:50:50	546	No sleep Coughing all night Couldn't breath &amp; now a high fever &amp; I'm still workingðŸ˜«	ÇÉ”Éds É¹ÇÊ‡Ê‡no	40.896	-73.86	40.697	-73.98
2012-10-24 10:43:30	1330	Just here for my flu shot (@ Fiserv Morris Plains) http://t.co/ugjrnbRj	Morristown, NJ	40.839	-74.464	40.836	-74.478
2012-10-24 10:53:02	546	#whatIkeephearing: Pink eye, walking pneumonia, flu. #ew		40.773	-74.239	40.073	-74.724
2012-10-24 11:32:22	1330	Flu shot event! (@ Ps 811) http://t.co/pUUMuH8Y	NYC	40.756	-73.729	40.651	-73.871
2012-10-24 13:19:16	1330	Flu Shot time! (@ CVS pharmacy) http://t.co/fVDxYi68	Forest Hills NY	40.74	-73.759	40.651	-73.871
2012-10-24 14:58:45	1330	Ouch flu shot! (@ CVS/pharmacy) http://t.co/daKTKchv	iPhone: 32.765854,-117.168236	40.827	-73.501	40.815	-73.504
2012-10-24 15:32:30	1330	Flu shot	Bronx, NY	40.891	-73.902	40.697	-73.98
2012-10-24 17:21:26	1330	Right arm is sorrrrreeeee... Got the flu shot, blood drawn to check for past immunizations and a PPD to check for #tuberculous. #FunTimes	Mahwah, NJ, USA (EUA)	41.083	-74.154	41.078	-74.176
2012-10-24 19:38:19	2090	@Yoshira @mvasquezl @rafael926 @manyvegas23 @YasirBatista @randyolivo el flu que lo que hay un ciclon por alla?	Bronx,NY	40.872	-73.902	40.697	-73.98
2012-10-24 20:02:42	1330	U can keep ur Flu shot	718 - 24/7	40.592	-74.084	40.565	-74.147
2012-10-24 20:29:11	2090	Does Flu shot work?	Harlem	0	0	40.781	-73.977
2012-10-24 22:12:10	1330	This is honestly the worst week ever, I have the flu and I lost a friend. So terrible. :(	New York	40.559	-74.132	40.697	-73.98
2012-10-25 01:05:57	546	@CesarN11 Man la hiba a ver la misma semana que se estreno pero tenia una gripe malisima cuando el primo mio la fue a ver. Diq q est como eh		41.053	-73.534	41.072	-73.565
2012-10-25 08:45:00	546	How do I get a flu shot and still get sick- too much traveling/ drinks? #womp ðŸ˜·	Hoboken	40.735	-74.039	40.715	-74.069
2012-10-25 09:29:24	1330	Getting my flu and meningitis vaccines on. Have you? #hiv #health @ Callen-Lorde Community Health Center http://t.co/CGwT6Ohr	Wingate, Brooklyn, NY 11225	40.743	-74.003	40.781	-73.977
2012-10-25 11:16:17	0	Only things worse than musicals are flu, opera "@flavorpill: Are You Ready for the Kurt and Courtney Broadway Musical? http://t.co/Vxruri7c"	Toronto / NYC	40.728	-73.978	40.781	-73.977
2012-10-25 12:32:58	2090	It's time to get your flu shot! Influenza hospitalizes 200,000 people every year. @ Duane Reade http://t.co/7kmvQ6gH	New York City	40.709	-74.01	40.781	-73.977
2012-10-25 14:03:54	546	Why am I still so sick...fuck u flu go away		40.992	-73.963	40.994	-73.948
2012-10-25 16:19:51	714	Dying in bed feel like i have the flu. Deadass i wany my mommy #help		40.716	-73.885	40.651	-73.871
2012-10-25 16:23:19	546	im stuck in my hotel room with man flu. ive been asleep for nearly 20 hours straight, and im still fooked.	UK	0	0	40.781	-73.977
2012-10-25 19:40:35	2090	Pandemic Influenza lecture (@ Saint Peter's University Hospital) http://t.co/hTnDkybS	Roselle Park, NJ	40.501	-74.46	40.488	-74.441
2012-10-25 20:41:18	1330	Got a flu shot in my left arm during a #rheum flare-up of my entire left side &amp; it's still sore 3 days later! How do I fix this #spoonies?		40.655	-74.137	40.672	-74.105
2012-10-25 21:01:07	1330	@DawnMGibson No, got the flu shot at work &amp; not currently on RA meds so it wouldn't be a reaction. More annoyed than alarmed.		40.655	-74.138	40.672	-74.105
2012-10-25 21:02:10	1330	@DawnMGibson just wondering if any #rheum patients had a similar response to flu shot. I'm sure in a few more days it'll recede.		40.655	-74.138	40.672	-74.105
2012-10-26 00:59:55	0	Bitch, gripe, moan...conclusion: life is stupid!	Jersey girl!	40.53	-74.454	40.536	-74.457
2012-10-26 07:24:29	0	The tigers seem to have caught Yankee flu. #mlb	Stamford, CT	41.077	-73.521	41.072	-73.565
2012-10-26 10:20:28	546	watching sad boys last night sans microphone (cable blew out) was amazing, totally worth perpetuating this crippling, terrible flu bug	Brooklyn, NY	40.712	-73.95	40.697	-73.98
2012-10-26 10:36:19	1330	back from the dentist. In 2 hrs getting flu shot. 2 hours later I have a hair cut. Do my parents think the 2 hours make it better cus no	New York	0	0	40.781	-73.977
2012-10-26 13:55:22	1330	Overheard an elderly couple talking about Caldor in line for my flu shot. If you want to sound old, talk about Caldor. #BlastFromThePast	New York, NY	0	0	40.697	-73.98
2012-10-26 15:08:30	546	Maldita gripe.		0	0	40.697	-73.98
2012-10-26 17:55:25	546	@RachelOsinoff btw I'm getting the flu now so come see me I need your loyalty and compassionate		0	0	40.989	-73.778
2012-10-26 18:34:06	546	La gripe me esta agarrando y de mala forma y eso que es empesando...		40.865	-73.928	40.781	-73.977
2012-10-26 22:43:48	0	The flu shot prevents hangovers, so going all out w/5 fingers of...wait, it's "no drinking" that prevents hangovers? #toolate	Lawn Guyland	40.775	-73.415	40.783	-73.408
2012-10-27 00:27:33	714	I hate being sick . I feel like a walking swin flu -.-	New York life style;	40.646	-73.974	40.697	-73.98
2012-10-27 06:32:21	546	"Sergio PÃ©rez dejÃ³ atrÃ¡s la gripe y partirÃ¡ del puesto 8 en el GP de India, Sebastian Vettel logrÃ³ la pole position. http://t.co/3hae1bQZ"	New York	40.791	-73.961	40.781	-73.977
2012-10-27 12:41:53	1330	Flu shot at CVS , ratchetness is at a high today #Smh	New York	41.105	-74.148	41.078	-74.176
2012-10-27 14:31:19	546	Insane to visit my bf in NYC when I'm still getting over the flu &amp; a stormapocalypticane is about to hit? Yes please! :) *hack* *cough*	Boston	40.776	-73.985	40.781	-73.977
2012-10-27 15:44:39	546	I think I greatly overestimated my capacity to remain upright whilst recovering from this flu and in NYC #needbed #mustcollapse	Somerville, Massachusetts	40.777	-73.983	40.781	-73.977
2012-10-27 17:26:50	1330	Sucked it up and got a flu shot but then treated myself to Taylor swifts new cd!		40.714	-73.573	40.722	-73.558
2012-10-28 18:06:23	2090	@jilloherlihy brilliant crew, keying the vino for tomorrow. Toningt it's cold and flu remedy and bed #goodtimetobeundertheweather!	Stratford Upon Avon	40.557	-74.312	40.569	-74.315
2012-10-28 19:45:30	1330	Blowing through Revenge on Netflix to celebrate flu season/ Frankenstorm curfew. Madeleine Stoweâ€™s face is terrifying.	New Yawk, New Yawk	0	0	40.697	-73.98
2012-10-28 23:21:34	546	@alexpintosoccer Ahora enfermo una mega gripe y esperando a Sandy	New York, NY.	40.96	-73.883	40.944	-73.864
2012-10-29 13:12:51	546	the flu and a hurricane...i think the best thing to do is stay in bed and watch BDS.... @BoondockSaints @seanflanery @wwwbigbaldhead	NYC	0	0	40.781	-73.977
2012-10-29 15:24:56	1330	Worked 8-3 eff Cvs! And all the people that got flu shots today.. Why the hell would you get it during a hurricane?! #smdh	NJ	40.73	-74.254	40.737	-74.268
2012-10-29 15:51:31	0	@Boogie2988 True, true... but surviving Snooki is like surviving the swine flu after the zombie apocalypse already happened :P	New York City	0	0	40.781	-73.977
2012-10-29 19:11:42	798	@johnaaFlu text me flu	probably not home	40.731	-73.158	40.738	-73.135
2012-10-29 19:47:01	546	@tigoe Bah! I have man flu, a couple of beers won't hurt, much...	Exeter, UK	40.756	-73.969	40.781	-73.977
2012-10-29 21:34:00	546	Tengo gripe ðŸ˜­ðŸ˜­ðŸ˜­	nyc	40.83	-73.942	40.781	-73.977
2012-10-30 02:03:38	546	Gripe de la porra &gt;.&lt;	Manhattan NY	40.847	-73.937	40.781	-73.977
2012-10-30 13:00:37	546	Este gripe me tiene grave ðŸ˜­ðŸ˜­ðŸ˜­	nyc	40.83	-73.942	40.781	-73.977
2012-10-30 13:04:11	546	â€œ@BlancoAmazes: @soulartistic_ Este gripe me tiene grave my ass bitchâ€ IM TIRED YOU HOE	nyc	40.83	-73.942	40.781	-73.977
2012-10-30 14:18:15	714	Restorative #chickennoodlesoup to chase away the last of my flu and #HurricaneSandy blues. http://t.co/9p99u6Pe	New York, New York	40.773	-73.957	40.781	-73.977
2012-10-30 17:20:49	714	i tink av caught the flu..my head ache	Newyork	40.664	-73.928	40.697	-73.98
2012-10-30 20:14:15	546	Genial voz sexy de gripe	Venecia italia	0	0	40.875	-74.03
2012-10-30 22:32:40	0	-- seriously wish I had a place to flu home to. :( #guamproblems #hurricanesandy #noschooluntilmonday #yzproblems		40.731	-73.988	40.781	-73.977
2012-10-31 02:50:43	546	@AllieTreeYoLO you can't talk to me like that I got the flu and I'm alone in bed with no power ðŸ˜£ðŸ˜·ðŸµðŸ’ŠâŒðŸ’¡	long island	40.751	-73.514	40.768	-73.53
2012-10-31 03:16:23	546	Eta' gripe me tiene un lao' alzao -_-	Manhattan NY	40.847	-73.937	40.781	-73.977
2012-10-31 13:46:50	546	I feel like I got hit by a truck.. is this flu a sympton of wading through Sandy in greenpoint? Stuck in bed on Halloween suxxxxx	Brooklyn	0	0	40.651	-73.871
2012-10-31 14:14:41	546	El franchute tose, aparte de los dulces les llevo la gripe aviar. Ahora si que no cojo nunca mas!	San Isidro, Buenos Aires	0	0	40.781	-73.977
2012-10-31 18:58:18	546	95% sure that I have the flu. FUCK	The center of the earth	40.909	-73.127	42.747	-75.77
2012-11-02 00:48:17	546	Un trago de Imperial â€œ@mlamech: Que lÃ­o esta gripe! Y ahora como duermo eh?â€	New York(LaVega)	40.838	-73.945	40.781	-73.977
2012-11-02 01:43:17	546	I think I have le flu. Eh	Pussy	40.914	-74.144	40.915	-74.168
2012-11-02 06:09:14	546	Why does non-drowsy cold/flu medicine exist? I can't breathe through my nose, which makes falling asleep a mission. MAKE ME DROWSY, BITCH.	Greenpoint, NY	0	0	40.651	-73.871
2012-11-02 14:33:23	546	@ryyfi hell yeah. that boy is sick. he must be ill with the flu.		0	0	40.863	-74.437
2012-11-02 15:24:26	1430	Y una vez kon esta sra gripe,,al paso ke vamos los 2,,te voy a poner en los taxes...	Richmond Hill,,NY	40.689	-73.838	40.651	-73.871
2012-11-02 15:38:15	546	Lo peor de esta gripe no es la estornudadera,,es la manera en la ke me siento!!!!	Richmond Hill,,NY	40.694	-73.845	40.651	-73.871
2012-11-02 16:20:50	1330	#tacky #omg #gross I love a little white trash with my flu shot @ Walgreens http://t.co/4Lvsc7w9	Harbor Point	41.055	-73.528	41.072	-73.565
2012-11-02 17:41:43	546	@ffql ya he tratado todas las vitaminas del alfabeto mijo,,es una gripe mal kurada ke tengo,,ke regresa kasi siempre a los 3 o 4 dÃ­as	Richmond Hill,,NY	40.694	-73.845	40.651	-73.871
2012-11-02 20:47:09	546	@amy2aa mommy come Home this Fever, flu and sore throat are killing me.ðŸ˜·ðŸ˜¢ðŸ˜¢ðŸ˜¢ðŸ˜¢ðŸ˜¢ðŸµðŸ’ŠðŸ’‰		40.885	-73.909	40.697	-73.98
2012-11-03 07:52:33	714	@pepx9 aw :( bummer. I have some kind of flu/cold thing..lol idk all I know is my throat hurts like hellll. ðŸ˜·	Warren, NJ	40.621	-74.549	40.63	-74.513
2012-11-03 08:53:16	546	Why do they make those little packets of cold&amp;flu pills so hard to open? Don't they know I'm delirious?	NY	40.712	-73.964	40.697	-73.98
2012-11-03 10:01:25	546	Oh yeah. I am absolutely getting sick. Good timing, flu season. #blech	New York, NY	40.75	-73.977	40.781	-73.977
2012-11-03 10:58:57	0	@dj_monkeyboy Hi Monkeyboy! What on earth is man flu? lol	New York City	40.752	-73.782	40.651	-73.871
2012-11-03 18:14:24	1330	I love flu season! http://t.co/TdMzChla	NYC	40.849	-73.941	40.781	-73.977
2012-11-03 19:35:49	1122	@jojoBurgos errrrr flu.... miren como esta ella.... :-D	Trying to reach you.......	40.865	-73.924	40.781	-73.977
2012-11-04 00:05:12	1330	Flu shot today.. Arm hurts wahhhhhh ðŸ˜žðŸ‘ŽðŸ’‰ðŸ¥	Long Island~	40.851	-73.037	40.841	-73.047
2012-11-04 11:05:27	2090	Flu is on the way...	Saudi arabia, Riyadh	40.753	-73.967	40.781	-73.977
2012-11-04 12:04:44	1330	tbh I blame me getting the flu for not really doing all of my work	The center of the earth	40.915	-73.121	42.747	-75.77
2012-11-04 12:58:52	1254	@AnaCarmenLeon -Tienes Toh Sin Gripe #ERESMIPRESIDENTA&lt;3	New York	0	0	40.704	-73.709
2012-11-04 14:14:46	858	@LoHudKnicks Seems like he gets the flu a lot...	New York, New York	40.781	-73.957	40.781	-73.977
2012-11-04 16:09:14	546	&amp; me vuelve la gripe :'( :'(	Queens,New York	40.74	-73.851	40.651	-73.871
2012-11-04 18:45:38	546	My whole body hurts, here comes the flu		40.93	-73.752	40.925	-73.754
2012-11-04 19:25:30	546	Can I be the one to say. I've should got my flu shot..... Damn flu	the bronx	40.874	-73.876	40.697	-73.98
2012-11-05 00:55:52	546	first the peppers then the flu now my ankle. Not Cool	The center of the earth	40.909	-73.126	42.747	-75.77
2012-11-05 12:50:26	546	Esta gripe me dio peor,que la del otro dia!!!!! :'( :'(	Queens,New York	40.74	-73.851	40.651	-73.871
2012-11-05 13:34:05	546	Empezando el invierno me han dado 5 gripe y no se me quita una pituita que BIEN.! :) http://t.co/Mvx3qCnr	ÃœT: 40.702661,-73.9102162	40.703	-73.909	40.651	-73.871
2012-11-05 16:14:30	546	Gripe sal de mi.... :'( :'(	Queens,New York	40.74	-73.851	40.651	-73.871
2012-11-05 17:05:39	546	Gripe otra ve?? NOOOO!!! :'(	Fabrica de Wonka :)	40.752	-74.229	40.767	-74.214
2012-11-05 18:48:53	1330	Staten Islanders! Free vaccinations for flu/tetanus from @AmeriCares! We'll be at Susan E. Wagner again tomorrow. http://t.co/pPFcGyFu	New York, NY	40.717	-74.006	40.781	-73.977
2012-11-05 19:16:54	546	El flu la temperatura bajara a 5 bajo cero esta noche X_x	Fondo de bikini...	0	0	40.697	-73.98
2012-11-05 20:30:50	1870	Yo maÃ±ana salgo con @francelisBaez aunque este nevando!!!!! AsÃ­ que frÃ­o &amp; gripe busquen su puesto!!!!	Queens,New York	40.74	-73.851	40.651	-73.871
2012-11-05 20:54:55	546	@francelisBaez siii y dijeron que maÃ‘ana va a estar bien frÃ­o &amp; toy to'malosa con esta gripe,pero no me quiero quedar en casa maÃ±ana	Queens,New York	40.74	-73.851	40.651	-73.871
2012-11-06 09:33:03	1870	flu season..totally	New York City	40.77	-73.953	40.781	-73.977
2012-11-06 10:08:13	546	Everyday I am more worst and worst this flu #sick	New York City, USA	40.664	-73.891	40.697	-73.98
2012-11-06 11:24:25	1330	my flu shot sticker is cooler than my voting sticker... that's bc we didn't get vot @ The Hollywood Reporter http://t.co/muY3zycb	new york	40.731	-73.991	40.781	-73.977
2012-11-06 12:49:38	546	@MiraQuienBaila @fernandoarau @potycastillo Tiene gripe	Yuba City, California	40.602	-73.972	40.697	-73.98
2012-11-06 13:32:26	546	@yohanny0304 ya estoy toda malosa de la gripe....sinusitis que no se me quita :'( :'(	Queens,New York	40.741	-73.852	40.651	-73.871
2012-11-08 09:51:49	1330	Flu shot! (@ Kimmel Center For University Life) http://t.co/fi5cPFLA	New York, NY	40.73	-73.998	40.73	-73.998
2012-11-08 12:27:57	1330	Today my company is having a health fair. Mainly, I'm sure, to give us all flu shots so we won't be out sick...	Manhattan	40.755	-73.977	40.781	-73.977
2012-11-08 15:35:24	1330	Flu shot dead arm face http://t.co/eE6PtWcx	Bk Qu Li	40.683	-73.782	40.651	-73.871
2012-11-08 22:39:03	546	Sintomas de gripe no dia de IVETE.PORRAÂ¬	MossorÃ³	0	0	40.781	-73.977
2012-11-08 23:15:30		I think my biggest gripe here is that he put on a Hellogoodbye song not from the first EP and a Fall Out Boy song not from TTTYG	New Jersey	40.939	-74.185	40.935	-74.189
2012-11-09 02:49:05		@Richyporter26 lmfaooo slime flu g	TRI STATE	40.676	-74.235	40.696	-74.267
2012-11-09 11:27:35	546	Me eh reido! #LaFraseDelDia : Â¡Sin ser gripe y te quiero dar! Jajajjaa	Stamford-Riobamba	41.067	-73.544	41.072	-73.565
2012-11-09 12:58:00	1330	Flu shots, smoothies &amp; manis are happening in the office today. Yes to everything but the needle, thanks. #happyfriday http://t.co/xQ3v9A5M	New Jersey	40.859	-74.414	40.863	-74.437
2012-11-09 12:59:37	1330	#flu #shots percolate HQ @ Percolate HQ http://t.co/mxSvNyxD	Columbia, SC	40.722	-74	40.781	-73.977
2012-11-09 14:03:11	546	Feel like I'm getting the flu !!!!!		40.577	-74.167	40.565	-74.147
2012-11-09 14:07:00	1330	What do @Brittany_Uter and I do for fun? Get our flu shots together!	New York, NY	40.76	-73.98	40.781	-73.977
2012-11-09 17:04:05	546	My dad has the flu I feel so bad ðŸ˜Ÿ		40.603	-74.172	40.565	-74.147
2012-11-09 18:40:57	714	Starting the weekend, still fighting off a nasty cold/flu, with a therapeutic Guinness.(Really, there's iron in it..) http://t.co/4dRFhhkJ	Brooklyn, New York	40.682	-73.962	40.697	-73.98
2012-11-09 18:55:38	0	@RecklessKaiser it's okay, it's just a cold not the flu. xD but thank youuuu! ;-; &lt;3	Jingletown, Battery City, Mars	40.728	-73.608	40.73	-73.599
2012-11-09 20:46:33	0	@BethStern can dogs get the flu, fatherinlaws wheaton has a fever, needed an IV?	L.I., NY	40.735	-73.06	40.748	-73.057
2012-11-09 20:49:11	0	@Murdershewrot3 awww...how long? Sounds like the flu. Any shivers? If not, drink a lot of ice cold water 4the fever. Sleep long &amp; often.ðŸ˜·	New York, NY, USA	40.749	-73.974	40.781	-73.977
2012-11-09 22:28:33	0	This flu shot is leaving me in pain ðŸ˜¥	New York, NY	40.766	-74.03	40.769	-74.017
2012-11-10 00:56:43	546	Currently receiving the flu. #itsfuckingcoldout #letsgotoemporium		40.766	-73.015	40.762	-73.02
2012-11-10 06:20:21	546	From nonstop rocking to swinging for 5 hr nothing worked but finally a drop of #gripe water did the magic. Its now our night and ur morning.	NYC--WHER WE GOO HARD!!!!	40.756	-73.893	40.651	-73.871
2012-11-10 11:54:22	546	@kar_Loba tengo una gripe brutal pero no tumba jaja		40.736	-73.862	40.651	-73.871
2012-11-10 17:04:10	546	Skyfall to overcome the flu. (@ Regal New Roc Stadium 18 &amp; IMAX for Skyfall: The IMAX Experience w/ 2 others) http://t.co/4j0udt8z	ÃœT: 40.917558,-73.851774	40.912	-73.779	40.93	-73.774
2012-11-11 15:54:43	0	Ahora mismo Gremio seria segundo y tendrÃ­a opciones, aunque mÃ­nimas, de ganar el titulo. EstarÃ­an a 8 puntos de Flu a falta de 9 por jugar.	NY; Brasilia; Zaragoza; Baires	0	0	40.781	-73.977
2012-11-11 16:11:53	0	I really can't stand after a lose people blaming the loss on the refs.u lost only green bay has a legit gripe bout refs taking a game frm em	NYC	40.691	-73.93	40.697	-73.98
2012-11-11 17:04:28	0	Lembrando que esse Ã© o 2Âº tÃ­tulo brasileiro que o Flu conquista fora de casa; o primeiro foi em 1999, nos Aflitos, na gloriosa Terceirinha.	Rio de Janeiro, Brasil	40.765	-73.977	40.781	-73.977
2012-11-11 18:12:17	0	com vergonha/pena dos meus amigos que ficam falando que o flu Ã© tri.	Brooklyn, New York	0	0	40.697	-73.98
2012-11-11 19:47:20	546	Torn ankle ligaments, flu and now food poisioning. All within 2 months. #Blergh	New York City	40.8	-73.963	40.697	-73.98
2012-11-11 19:50:33	546	Got the flu? Meth can help -- with very, very few side effects. http://t.co/Mb3TG0Nm via @paleofuture	NYC	40.799	-73.972	40.781	-73.977
2012-11-11 21:43:54	1330	Have a high fever ðŸ˜”	in a sunny place (;	40.727	-74.154	40.731	-74.182
2012-11-11 22:50:16	0	@Jare90 aquÃ­ tranquilo con un poco de gripe	New York City	40.847	-73.937	40.781	-73.977
2012-11-12 09:49:23	1330	I want LMFAO to come out with an illness prevention song this winter: FLU SHOTS! SHOTS! SHOTS! SHOTS! SHOTS! SHOTS! EVERYBODY!	New Jersey	40.461	-74.4	40.429	-74.421
2012-11-12 12:32:56	546	Eta gripe no sene quita	Republica Dominicana'â¤	40.913	-73.891	40.944	-73.864
2012-11-12 13:11:18	1330	Pre-op doctors appointment, in which I get poked, prodded, bled and given a flu shot.	I'm from the Internet.	0	0	40.781	-73.977
2012-11-12 14:08:53	546	YES! 5 days out, and I'd been longing for endorphins every day that I had the flu. Addicted. to. FITNESS. http://t.co/x6vUXT1N	new york city âš£ earth	40.721	-73.948	40.721	-73.948
2012-11-12 19:21:35	546	@VianneyLSG un poco de gripe pero todo bien gracias a Dios	New York City	40.847	-73.937	40.781	-73.977
2012-11-12 19:38:15	1330	Drinking Thera flu is the worst !	NJ/NY	40.797	-74.121	40.788	-74.125
2012-11-12 20:26:04	546	Getting flu again î‘	Saudi arabia, Riyadh	40.753	-73.968	40.781	-73.977
2012-11-12 20:29:05	714	@PreventionMag I read an art that said some severely autistic kids only "recover" while having a flu/fever. Kids who never spoke before!	Brooklyn, NYC	40.679	-73.965	40.697	-73.98
2012-11-12 20:44:38	1330	Getting my flu shot! (@ Duane Reade) http://t.co/JeHql3r4	NYC	40.76	-73.83	40.651	-73.871
2012-11-12 22:33:42	0	#In6thGrade this girl was absent for weeks with the flu. Her boyfriend dumped her and starting going out with me #mrsstealyoman		40.734	-73.26	40.727	-73.254
2012-11-12 22:44:45	2090	@MrUnstoppable_7 @tloughlin22 I know the flu is a killer	Carlstadt	40.835	-74.088	40.828	-74.067
2012-11-12 23:23:33	1330	@PommieTravels I felt like I got sick too from the typhoid vaccine! They told me I probably just had the flu. My husband diagnosed:hangover	New York, NY	40.782	-73.951	40.781	-73.977
2012-11-13 08:42:11	546	@kukisofresh tengo gripe no puedo ni ablar	elizabeth nj	40.664	-74.229	40.662	-74.195
2012-11-13 09:06:49	546	This flu is kicking my ass ðŸ‘ŽðŸ˜ðŸ’©	whO Wants To knOw :)	40.768	-72.991	40.77	-72.98
2012-11-13 10:18:34	546	@andy_zarzuela aquÃ­ con frÃ­o y gripe	New York City	40.847	-73.937	40.781	-73.977
2012-11-13 11:19:23	2090	Flu shot clinic at work means free Dum Dums! Apparently they make mango now?! @ Wetpaint Entertainment HQ http://t.co/pi3mgKGI	New York, New York	40.722	-73.995	40.781	-73.977
2012-11-13 11:43:44	1330	Woozy from my flu shot...	40.759162,-73.985032	40.757	-73.976	40.781	-73.977
2012-11-13 13:06:15	1330	@TheEllenShow you were right!! The flu shot has the flu in it!! ðŸ˜«ðŸ˜°		40.742	-74.175	40.731	-74.182
2012-11-13 13:07:42	546	Flu?!!?!?!!! Yes, flu. Blaahhh.	Brooklyn, NY	0	0	40.651	-73.871
2012-11-13 17:09:54	2090	@donghae861015 @luveyluv "the weather is cold so please be careful of Colds/flu"	NYC	40.881	-73.856	40.697	-73.98
2012-11-13 17:49:11	546	I m so sick....immune system is crappy! I have the flu..had to get antibiotics! Feeling like a slugðŸ˜·ðŸ˜·ðŸ˜·ðŸ˜ž "1 slice @ a time"	40.68741,-73.918224	40.686	-73.918	40.697	-73.98
2012-11-13 22:41:36	546	Headache, flu, fever... Could it be worse??	Uncle Sam's Land	0	0	40.697	-73.98
2012-11-13 23:03:54	546	Tengo Gripe :[	Estados Unidos	0	0	40.697	-73.98
2012-11-13 23:12:25	0	I won't gripe or complain about it because I will have to here his mouth	Brooklyn , NY	41.091	-73.972	41.09	-73.971
2012-11-13 23:19:27	546	@PrincessD_Love I have the flu!!!!		40.694	-74.245	40.696	-74.267
2012-11-14 06:49:06	546	I think I got the flu or something but I'm still about to go to work. ðŸ˜°	NEW YORK CITY	40.659	-73.949	40.697	-73.98
2012-11-14 15:34:03	1330	The number of uneducated dolts in my office who believe the flu shot will make you sick is infuriating. Enjoy your illness.	Chicago, IL	0	0	40.781	-73.977
2012-11-14 18:21:14	714	Hosting a webinar with 10 final year students in RIT while battling a high fever #ForTheKids #MindOverMatter	KL	40.769	-73.989	40.781	-73.977
2012-11-14 21:28:36	1330	Lots 2 do tmrw.get things for a project,go 2 my job @ the hosp 2 decline flu shot,DMV 4 temp license,class&amp;hopefully seeing @dustinlynch	LI, NY	0	0	40.673	-73.391
2012-11-14 22:13:57	546	I hate being sick. #flu #someonekillme	New York City	40.642	-74.016	40.697	-73.98
2012-11-14 23:11:38	546	Why do all flu vaccines make your arm hurt afterwards	Jersey	40.728	-74.165	40.731	-74.182
2012-11-14 23:21:30	714	Think I'm getting the flu...	Staten Island	40.592	-74.092	40.565	-74.147
2012-11-14 23:44:16	546	I've got tissues shoved up both of my nostrils. #Flu	iPhone: 41.196353,-73.880103	41.042	-73.761	41.026	-73.755
2012-11-15 00:46:17	1330	You thought it was a flu shot RT @ManuTheDoctor: This flu shot is killing me ðŸ˜•	Bx âœˆ the Moon	0	0	40.839	-73.878
2012-11-15 03:36:56	1330	I guess my accomplishment of the night was using my flu shot as an excuse to get out of those pesky sexual assault charges.	New York City	40.764	-73.98	40.781	-73.977
2012-11-15 07:45:18	546	Feliz con este nuevo dÃ­a ... Aunque hay gripe fiebre y trasnoche no importa estoy con mis pichones y ellos son mi felicidad:)	new york	40.831	-73.927	40.697	-73.98
2012-11-15 11:15:39	1330	Feeling like flu symptoms ðŸ™ˆðŸ™ˆðŸ™ˆ		40.715	-74.218	40.731	-74.182
2012-11-15 12:45:14	2090	New advances in #flu #vaccines http://t.co/0tZLD3xn	New York, NY	40.714	-74.006	40.781	-73.977
2012-11-15 15:04:55	546	Um ... im gonna die of the flu today		40.908	-72.858	40.906	-72.884
2012-11-15 15:32:00	1330	I would hate to get sick from this flu shot especially since I have the weekend off	NY // NJ	40.806	-74.019	40.79	-74.021
2012-11-15 22:30:46	546	@AzazNYK it's because he always has the damn flu	New York, New York	40.778	-73.958	40.781	-73.977
2012-11-16 04:02:16	546	Esta bendita gripe ya parece tatuaje en mi vida,,ya vive en mÃ­...	Richmond Hill,,NY	40.778	-73.905	40.651	-73.871
2012-11-16 07:06:09	546	Amo a mi papa pero por la puta madre cuando tiene gripe y ronca no me deja dormir :(:(:(	New york	40.845	-73.941	40.781	-73.977
2012-11-16 08:14:57	546	Bienvenida NaÃºseas....Ya te estÃ¡s konvirtiendo komo la gripe...	Richmond Hill,,NY	40.691	-73.94	40.697	-73.98
2012-11-16 09:32:30	1330	So I think I'm going to rethink this whole flu shot thing. I feel so shitty. I'm hoping its just allergies to my kitty. #fingerscrossed	LI, NY	40.703	-73.253	40.71	-73.268
2012-11-16 09:54:24	1330	yeh to purani baat hai :) - University of Wisconsin-Madison finds Meditation fights flu better than medicine http://t.co/Vk51b7Z3 â€¦	SUNY, Stony Brook, NY	0	0	40.908	-73.125
2012-11-16 10:18:50	546	@paopolanco77 tuve que tomar remedio para la gripe para que me mande a dormir		40.629	-73.92	40.697	-73.98
2012-11-16 14:08:47	0	The M Flu	The sound of your own drummer	0	0	40.697	-73.98
2012-11-16 16:40:22	714	I feel so sick. Hope I'm not getting that flu back.	Up there, somewhere. âœˆ	40.876	-74.033	40.875	-74.03
2012-11-16 22:21:57	858	Tyson Chandler still doesn't seem to be over that bout with the flu.	New York, New York	40.778	-73.958	40.781	-73.977
2012-11-17 09:01:21	714	Got no sleep last night.. Still sick.. But agreed to meet friend for lunch. I WANNA go meet her for lunch. x_x Stupid cold/flu.	O_O	0	0	40.565	-74.147
2012-11-17 11:55:06	0	En #Carolines me comÃ­ un hamburger atiborrado de cebolla. Lo bueno es que, creo, no me darÃ¡ gripe en dos aÃ±os.	Varanasi, Uttar Pradesh, India	0	0	40.662	-73.705
2012-11-18 00:34:37	546	I hate the fuking flu...ughh i feel like some one ran over me with a big ass truck @ JAMAICA http://t.co/XuVSdJXM	ÃœT: 40.6112523,-73.7570029	40.698	-73.79	40.651	-73.871
2012-11-18 03:11:24	1330	@steph0515 I can't sleep either although I didn't have a bad dream. Just feeling yucky #flu	The Garden State	40.989	-74.32	40.993	-74.312
2012-11-18 07:11:32	1330	Por ponerme de graciosa a ponerme la vacuna del flu amaneci toda mancada y no puedo mover el brazo ðŸ’‰ðŸ˜ž		40.753	-74.416	40.759	-74.418
2012-11-18 09:13:38	1330	i want to give ky his present already but in person but he has the flu so i probably wont see him until this weekend smh	î”†	40.661	-74.224	40.662	-74.195
2012-11-18 11:14:21	1330	@NykFortune @AriesNY7 Everyone gets sick but I really thought it was flu. I got the shot early. Was slammed by some crap that's going around	New York	0	0	40.7	-73.021
2012-11-18 20:36:25	546	I reallllly hope I'm not getting the flu ðŸ˜©		40.738	-73.782	40.651	-73.871
2012-11-18 21:56:29	0	The 2 biggest social welfare programs goin are the military and the war on drugs- and people wanna gripe about spending money on the poor	201	40.8	-74.057	40.778	-74.065
2012-11-18 21:58:06	0	1) my flu shot still hurts ..		0	0	40.772	-73.649
2012-11-18 22:35:18	0	@2aish2 no..im good flu lang to. Ikaw kamusta ?	NewYork, US	40.763	-73.928	40.651	-73.871
2012-11-19 01:54:35	546	Going to bed. Hoping that the first part of this week flies by &amp;that I finally get over this lingering flu by Thanksgiving! #Please	iPhone: 41.196353,-73.880103	41.042	-73.761	41.026	-73.755
2012-11-19 05:36:54	546	Se empezÃ³ la semana kon pie izkierdo,kon fiebre,gripe,afÃ³niko y se me daÃ±Ã³ el "TochomÃ³vil",,pero agradecido al Poderoso x otro dÃ­a de vidaâ˜‘	Richmond Hill,,NY	40.717	-73.949	40.697	-73.98
2012-11-19 08:14:13	2090	Goods vitamins against colds and flu,A and C ,the vitamin C is the best one to prevent againts severity colds,part 1	USA	0	0	40.697	-73.98
2012-11-19 08:44:39	1330	@KSBeautifulMess it's like a mini flu. Still worth getting the flu shot.	East Rutherford, New Jersey	40.5	-74.427	40.501	-74.429
2012-11-19 11:19:47	546	@leocoria Last time it was just allergies. Now I'm pretty sure I have the flu, but can't sit around and do nothing while I'm sick.	Brooklyn, NY	40.596	-73.973	40.697	-73.98
2012-11-19 13:00:53	546	Sooo I couldn't go to work today. Flu :(	New York, NY	40.786	-74.002	40.785	-74.008
2012-11-19 15:38:04	1330	Not a bad view if one must get a flu shot. @ Hudson Heights Pediatrics http://t.co/rOUiCbWC	New York, NY	40.854	-73.94	40.781	-73.977
2012-11-19 21:16:19	546	Ok #flu, your coughing has been a great ab workout but you have overstayed your welcome! #ftheflu	Brooklyn, NY	40.596	-73.973	40.697	-73.98
2012-11-20 00:03:18	546	ugh i have a fever. flu go away. you've been here since today and you already blowin mine. you gotta be gone by saturday morning.	the hood of NYC	0	0	40.697	-73.98
2012-11-20 00:43:11	1330	Just got my Flu Shot a little while ago. That was a very big thing for me because I hate needles.	Murrieta CA	0	0	40.781	-73.977
2012-11-20 11:35:49	0	I'm waiting for Slime Flu 3 to drop	Brooklyn, NY	40.692	-73.992	40.697	-73.98
2012-11-20 12:18:06	1330	Feeling slightly flu-ish? Drink this elixir to help cleanse any bugs from your sys @ Westerly Natural Market http://t.co/8o4q6hXb	NYC	40.765	-73.984	40.781	-73.977
2012-11-20 12:59:41	1330	@3CityGirlsNYC @Mama411NYC @DuaneReade I get my flu spray while my girls get theirs at the pediatricians..lol. I even get a lollipop too!	New York City	40.742	-73.829	40.651	-73.871
2012-11-20 13:15:19	546	SoÃ±Ã© q tenÃ­a un gran cacarico tostado en la nariz y amanecÃ­ con la triste realidad q ya me cago la gripe otra vez :(	al infinito y mÃ¡s aya....3	41.115	-74.158	41.112	-74.142
2012-11-20 14:59:23	1330	FLU SHOTðŸ˜ŸðŸ’‰	MO, New Jersey	40.877	-74.692	40.884	-74.651
2012-11-20 21:53:34	1330	8 Flu-Fighting Gadgets - ABC News http://t.co/2Jw0scdL 'Tis the season!	New York, NY	40.762	-73.989	40.781	-73.977
2012-11-20 22:09:01	546	Got to NY and my bf's got the flu.. Air mattress it is .. Wah wah. But siked to be here! Weather's lovely !	los angeles	40.728	-73.985	40.781	-73.977
2012-11-20 23:34:22	546	&amp; Sin gripe vamo a rompe too 8'	Bronx,Ny ;)	40.88	-73.899	40.697	-73.98
2012-11-20 23:34:40	546	Vamo a rompe to Sin parale a nah q aqi tenemo to &amp; no eh gripe 8'	Bronx,Ny ;)	40.88	-73.899	40.697	-73.98
2012-11-20 23:45:55	0	#nofilter #you #fxckin #seeme #NYCNights #crooksandcastles #bananarepublic #expressMen #FLu @ The 40/40 Club http://t.co/Wv6Kajsi	MA x NY	40.743	-73.989	40.781	-73.977
2012-11-21 12:35:58	546	@heresmithy me diÃ³ gripe dos veces de viaje ahora, being sick sucks!!	unsentient beings realm	0	0	40.697	-73.98
2012-11-21 19:26:53	0	I got gold chain flu		40.641	-73.98	40.697	-73.98
2012-11-21 21:15:46	0	flu Ã© penta!!!!	Brooklyn, New York	40.703	-73.992	40.697	-73.98
2012-11-21 22:55:41	546	Great I have da flu!!!		40.598	-74.436	40.619	-74.423
2012-11-22 05:01:34	546	i am feeling sick &amp; i aint got the flu boy i am missing you .	tsu surf's world .	0	0	40.662	-74.195
2012-11-22 10:06:43	546	@amorgarcia121 hahahahha si ta dando duro ESA gripe	New York City	40.847	-73.937	40.781	-73.977
2012-11-22 17:03:24	858	Que te mejores amor RT @NilkiaHdz: Diale k gripe :(		41.092	-74.036	41.1	-74.013
2012-11-22 19:22:44	546	@NiallOfficial I have a bad case of the flu but no worries, reading a book while #TMH is on repeat.	malabami, hbu?	40.823	-73.914	40.697	-73.98
2012-11-22 21:41:37	2090	Lykkkk maybe they all have the swine flu?	NYC	40.502	-74.245	40.565	-74.147
2012-11-23 01:54:07	1330	Got my flu shot like a big girl	Nu Yawk	40.768	-73.99	40.781	-73.977
2012-11-23 12:14:39	1330	Oh mamacita. HPV, flu, and hepatitis shots all at once ðŸ˜­ can I be a called a champ now...ðŸ˜žðŸ’‰	jur-z	40.844	-74	40.846	-73.996
2012-11-23 13:56:13	546	Estado civil: descargando la versiÃ³n mÃ¡s reciente de la gripe.	Varanasi, Uttar Pradesh, India	0	0	40.662	-73.705
2012-11-23 14:01:15	546	:/ RT â€œ@AlCalzado: @Tirana69 tranquila, yo piratiÃ© en estos dÃ­as una gripe que no me dejÃ³ con ganas ni de alquilar la original :(â€	Varanasi, Uttar Pradesh, India	0	0	40.662	-73.705
2012-11-23 23:08:56	1330	Finally ma flu goin away		40.598	-74.436	40.619	-74.423
2012-11-23 23:45:54	1122	@Chivitalix oye tu me pegaste tu gripe verdad?	NY	40.751	-73.867	40.651	-73.871
2012-11-24 00:32:30	858	â€œ@Liiz_Garciia: No es bonito hacer tarea con gripe ehâ€// La culpa la tiene @Chivitalix esta contagiando todo Twitter jajajaja NTC..	NY	40.751	-73.867	40.651	-73.871
2012-11-24 01:17:06	798	I'ma get sick again &amp; get the flu standing out here waiting for my mom		40.768	-73.303	40.762	-73.324
2012-11-24 02:32:43	858	â€œ@retardedmom: My kids are upstairs vomiting right now. The flu strikes quickly!â€ @janiinneee	Bronx, NY	40.58	-74.162	40.565	-74.147
2012-11-24 09:17:07	546	Gm everybody I'm reporting live from NYC. Where an epic battle btw me and flu have been raging war for almost a week.	New York City	40.818	-73.958	40.697	-73.98
2012-11-24 09:51:42	1330	Id like the flu shot a tad more if my doctor gave me fun bandaids... But he doesn't		40.801	-73.484	40.818	-73.47
2012-11-24 17:39:28	1330	tryna get on my flu shot game http://t.co/RQzkQGKT	Manhattan Island	40.773	-73.96	40.781	-73.977
2012-11-24 17:49:49	0	@JonOchoa8 got that beiber fever forget that swine flu!	Rutherford, New Jersey	40.833	-74.094	40.821	-74.091
2012-11-24 18:13:46	798	â€œ@CariYahaira143: @ECarter_ so go to the doctors ! but it could be fluâ€ I'm at the end of it. No need for a doc	Home of 9/11	40.842	-73.888	40.697	-73.98
2012-11-24 20:43:35	546	im so sick i make cancer look like the flu	elizabeth,NJ	40.665	-74.224	40.662	-74.195
2012-11-24 21:10:25	546	@roxanap99 la @GabrielaMontesH me paso su gripe por whatsapp jejeje ðŸ˜žðŸ˜”	carle place	40.748	-73.6	40.761	-73.592
2012-11-25 02:12:38	546	Glad I'm awake and developed the damn fluðŸ’€		40.675	-74.119	40.672	-74.105
2012-11-25 06:27:39	546	Keeping you awake AND decongested, Sudafed: the Adderall of cold and flu season	DTX	41.04	-73.601	41.047	-73.639
2012-11-25 07:08:03	546	This trip back is not going to be good when im this sick #flu	New York	40.946	-72.968	40.936	-72.936
2012-11-25 15:10:36	1330	Can I Introduce My Inner Cunt Her Name Is' I'll-Cee Flu â™¥ http://t.co/nqk0FBK4	London , Milan & Your House âœˆ	0	0	40.715	-74.069
2012-11-25 15:39:50	0	@VADO_MH THE STREET NEED THE SLIME FLU 3 !!! #RT	YONKERS,NY	0	0	40.672	-74.105
2012-11-25 16:06:05	546	friends|sleep overs| night outs|crazy shopping n feasting &amp; having a flu in midst of it all n still having a Rocking 4 day weekend!!	New York, NY	0	0	40.697	-73.98
2012-11-25 16:38:22	546	To achando que peguei a gripe do meu colega, o talento eu n pego nÃ©	New York, NY	40.751	-73.935	40.651	-73.871
2012-11-25 17:28:23	546	TouchÃ© flu. Bravo to you for making me miserable twice over. #microbiomidterm and the #flu		40.85	-73.927	40.781	-73.977
2012-11-25 18:25:09	1330	Never too late for #pregnant #women to get a #flu #shot http://t.co/SmtITlcW	New York, NY	40.714	-74.006	40.781	-73.977
2012-11-25 20:31:37	0	Wildâ€¦ â€œ@FactJournal: The green pigs in the game "Angry Birds" were inspired by the swine flu.â€	LTE, Long Island, NY	0	0	40.787	-73.542
2012-11-25 20:55:01	546	â€œ@Bencil_gz: tha flu yah have me a way longtime nuh feel soo weak ,,,,,, betta fly way fasstttâ€ white rum hombre	High boot world	40.744	-73.59	40.73	-73.599
2012-11-25 21:29:32	0	I still think that the world 'Superfluous' should refer do a very bad strain of the flu.	Eatontown, NJ	40.599	-73.97	40.697	-73.98
2012-11-25 22:33:35	714	I feel like I'm getting the flu soooo yay	new jersey	40.698	-74.407	40.699	-74.405
2012-11-25 22:44:23	714	ðŸ˜” driving back to RI at 11pm with a fever &amp; signs of the flu sounds perfectly safe!! @MeghanPues this shall be interesting #dontwannaleave		40.585	-73.716	40.585	-73.71
2012-11-26 06:52:10	1330	Touch screen ticket machines in stations. Cold/flu season. Yikes! #fb	ÃœT: 41.045909,-73.800504	41.033	-73.775	41.026	-73.755
2012-11-26 07:17:09	546	N ny wid da fuckin flu#ughhhhh	Lexington nc	40.833	-73.881	40.697	-73.98
2012-11-26 08:27:31	1330	â€œ@SweetToothGurl: @willtrainer008 @sequellife_bp lol u know I got this! I had the flu.. I'm back at it todayâ€yea! That's what's up!	New York City	40.732	-73.981	40.781	-73.977
2012-11-26 11:18:07	0	@JoeNobody_ I got cherries &amp; flu games	jersey	40.562	-74.484	40.552	-74.464
2012-11-26 13:15:20	546	@moxie hah! yeah, I can understand the gripe though, as I read they picked that charset specifically to avoid ambiguity.	New York	0	0	40.781	-73.977
2012-11-26 13:51:35	546	Have to deal with the flu and brad. My lucky day.		40.736	-73.99	40.781	-73.977
2012-11-26 15:21:37	0	@viejo_maro @en3tenido eeerrr flu.....#downloadmode	Trying to reach you.......	40.804	-73.937	40.781	-73.977
2012-11-26 15:48:07	1330	The flu shot costs 65 bucks?! And 45 to administer? #wtf	New Jersey	40.615	-74.238	40.624	-74.245
2012-11-26 16:30:07	1330	Oww my arm really hurts from that flu shotðŸ’‰ðŸ˜·		40.788	-73.497	40.815	-73.504
2012-11-26 20:51:27	1870	outraged at this whole Thera Flu situation.	anywhere, usa	40.746	-73.999	40.781	-73.977
2012-11-26 21:51:11	546	Fucking gripe me tienes podrida!!! ðŸ˜¥ðŸ˜°ðŸ˜’ðŸ˜”	carle place	40.748	-73.6	40.761	-73.592
2012-11-26 22:43:43	1330	@_heathervenice flu shots	Bayonne, NJ	40.665	-74.12	40.672	-74.105
2012-11-27 00:08:26	546	Sick, cold as fuck :( #iaintaboutthis #sick #flu #fml #donehashtagging #goodnight @quellll_ you're gay @ 270 http://t.co/QcBfc10E	New Hyde Park, NY	40.753	-73.706	40.651	-73.871
2012-11-27 01:54:32	0	s	Manhattan	40.852	-73.935	40.781	-73.977
2012-11-27 03:20:01	2090	Model predicts flu outbreaks seven weeks out using Google search... http://t.co/4Sg280f7	anywhere w/ a dailtone	0	0	40.697	-73.98
2012-11-27 08:47:35	714	â€œ@Team_ZoieAriya: So I have symptoms of the Flu. ðŸ˜žâ€&lt;&lt;&lt; #PrayersUP	*Cee-Lo Kashun	40.722	-73.719	42.747	-75.77
2012-11-27 09:05:56	546	FUCK YOU FLU	Bronx, New York	40.837	-73.905	40.697	-73.98
2012-11-27 09:40:26	546	puta madre va a nevar y yo con gripe.... Yugoslavia!!!!! FIERRO FIERRO!!!!	New York	40.745	-73.932	40.651	-73.871
2012-11-27 09:41:59	714	Going to the eye doctor I feel sick I think I got the flu		40.727	-74.07	40.715	-74.069
2012-11-27 09:52:45	858	Roommate has the flu ðŸ˜£ðŸ˜· #vitamins #liquids #itssnowing		41.049	-73.701	41.019	-73.719
2012-11-27 10:55:19	546	Think am coming down with the flu	Bronx, New York	40.887	-73.857	40.697	-73.98
2012-11-27 11:16:39	546	Presiento una gripe.	United States of America	40.72	-73.855	40.651	-73.871
2012-11-27 11:31:53	546	Malas combinaciones de la vida y tener gripe con rinitis.	United States of America	40.713	-73.835	40.651	-73.871
2012-11-27 13:47:40	546	Diiabb me ta por agarra la gripe &amp; aora con eta fckn nieve ;(	Ma' World ;;*	40.866	-73.922	40.781	-73.977
2012-11-27 14:11:50	1330	8lb weights last night at @Physique57 + flu shot = incredibly sore left arm #barre #worthit	New York, NY	40.763	-73.976	40.781	-73.977
2012-11-27 17:45:06	910	I feel weird today. I do not know if it is the NYC effect or a flu.	NYC	40.767	-73.985	40.781	-73.977
2012-11-27 18:30:42	546	Tengo q confesar q me encantan las cremas!! Especialmente la d locro!! RecuperaciÃ³n en proceso!!! Fucking gripe no vas a poder mÃ¡s q mi!!!	carle place	40.745	-73.594	40.73	-73.599
2012-11-27 19:42:23	0	Tom hanks voice *now thats the way to gripe*	Bronx, New York	40.837	-73.905	40.697	-73.98
2012-11-27 21:50:17	1330	flu shot tommorow :/	pocos de caldas mg brasil	40.774	-74.132	40.748	-74.12
2012-11-28 00:46:55	0	@sammy_abdel with a flu deadass Kobe best in the league	Brooklyn, New York	40.624	-74.023	40.697	-73.98
2012-11-28 01:02:55	0	His flu game still not as good as Jordan's	BKâœˆTexas	40.628	-74.104	40.565	-74.147
2012-11-28 01:03:10	0	KOBE WITH THE DAGGER! 40ts with THE flu	NYC - TPA - TEX - ENG - JAM	40.624	-73.892	40.697	-73.98
2012-11-28 01:03:47	0	Yoo Kobe that nigga he got 40 and he playing wit the flu. #TeamLakers		40.741	-74.186	40.731	-74.182
2012-11-28 01:05:28	0	â€œ@LakersNation: Oh, and Kobe has 40. #Fluâ€ there's aboutta be " the Kobe flu game"in 2k20 lol. And "reenact Kobe's 81" #callinit	bergenfield	40.934	-74	40.923	-73.999
2012-11-28 01:05:32	0	@LR_StephyThick Jordan still has the best flu game.	BKâœˆTexas	40.628	-74.104	40.565	-74.147
2012-11-28 01:05:53	0	"Kobe has the flu and had an amazing game!!!!!!!" Zzzzzzzzzzz		40.914	-73.132	42.747	-75.77
2012-11-28 01:06:03	0	This is the kobe (flu game) but they just gave up a easy ass bucket	New york,New york	40.91	-73.78	40.93	-73.774
2012-11-28 01:09:12	0	Kobe has the flu every year and we hear the same shit....every year. I mean......		40.914	-73.132	42.747	-75.77
2012-11-28 15:28:02	1330	@sophhswaggg @AshleyCastello yeah cant complain she treats me well. Feel better anti swag. Kobes got the flu too	#516 #pequa #wherethecashat	40.662	-73.484	40.669	-73.471
2012-11-28 17:38:12	1330	Darn, Ive got a flu...	NYC	0	0	40.781	-73.977
2012-11-28 20:56:04	858	Okay.. Mi madre se fue, hace mucho frio y tengo gripe.. Algo mas??	Venezuela	0	0	40.581	-74.229
2012-11-28 21:32:41	2090	@ABC You could have made a perfect alliteration! "Five fruits for fighting the flu"... What a waste of a headline.	Manhattan, NYC, NY	40.699	-73.959	40.697	-73.98
2012-11-29 02:50:28	546	@whosePURP_ home sick with the flu. -____-	NYC	40.838	-73.906	40.697	-73.98
2012-11-29 08:12:09	546	"@CarlosJMelendez: Me ta dando como gripe eso eh que necesito un romito..."	Swimming in a fish bowl.	40.752	-73.425	42.747	-75.77
2012-11-29 12:56:45	546	@thiagomuller gripe Ã© chato demais! Melhora para nÃ³s!	NYC	40.767	-73.985	40.781	-73.977
2012-11-29 13:03:21	546	Today im just trying to overcome this flu tooo bad I have no time to rest :-/	somerset nj	40.497	-74.474	40.501	-74.49
2012-11-29 13:57:14	546	@miikeygee @sasx3 @mcasiyo everyone dies Michael and barely from a flu virus	New York	40.761	-73.931	40.651	-73.871
2012-11-29 14:51:03	546	@viejo_maro @en3tenido eeeerrr flu..uds tan a toa'..	Trying to reach you.......	40.865	-73.923	40.781	-73.977
2012-11-29 15:13:29	546	Okay who gave me the flu? Someone fess up	New York, New York	40.711	-74.004	40.781	-73.977
2012-11-29 15:34:39	546	wow i hope i didn't get the flu from my sister bc as the days gone by ive gotten worse		40.736	-73.98	40.781	-73.977
2012-11-29 17:33:17	2090	Oh, the flu. That glorious time when you genuinely think you're going to die for about 12 hours straight.	The 'Slope, Brooklyn	40.671	-73.988	40.697	-73.98
2012-11-29 18:25:17	546	@A_Manzano27 jejeje ya decia yo!! Yo ando enferma me ha dado gripe:(	New York	40.75	-73.301	40.755	-73.293
2012-11-29 18:39:42	858	@kecurley22265 Hi Kat..getting better each day :) sleeping like 15 hours a day lol how is your daughter? Flu???	NY Jets Mets Rangers Knicks	40.832	-72.925	40.832	-72.93
2012-11-29 20:43:11	0	@Deucemab this is my main gripe with the NBA in the first place. To many games that don't matter	Brooklyn, NY	40.686	-73.924	40.697	-73.98
2012-11-29 22:03:47	714	Feeling flu-ish. This needs to either hit me or go away. #overit #notquitesick		40.742	-73.983	40.781	-73.977
2012-11-29 22:16:52	546	Ando gripe pero coÃ±o yo voy a comer helado..		40.822	-73.991	40.82	-73.987
2012-11-29 23:05:19	546	@SmirlaBeras tomate algo pala gripe yo tambiÃ©n estoy acostadoo matando el tiempo	New York	40.878	-73.833	40.697	-73.98
2012-11-30 00:13:08	546	@MarleRios No fui porque me agaro gripe	NEW YORK CITY	40.757	-73.858	40.651	-73.871
2012-11-30 01:01:03	2090	Proper way to cure a flu before it hits hard.. Actually it's the redneck Texan way, but it wo @ My Apartment http://t.co/oVUAI3iD	New York City	40.78	-73.984	40.781	-73.977
2012-11-30 04:08:24	0	Except for one, that shit spread like Swine Flu lol	Washington Heights, NYC.	40.858	-73.931	40.781	-73.977
2012-11-30 08:44:34	1330	From now on, I'm wearing an anti-germ mask at work. I'm surprised it took this long to catch this new tgt flu strain.		40.644	-73.989	40.697	-73.98
2012-11-30 08:53:14	546	â€œ@YubelkisPeralta: @aceytoso_2 pues super bien, la gripe me dio cuando llegue, pero ya casi estoy nitidaâ€te acuerdas de mi ?	manhattan new york	40.829	-73.907	40.697	-73.98
2012-11-30 11:24:10	546	Jai la gripe	new york	40.74	-73.793	40.651	-73.871
2012-11-30 13:15:09	714	Unsure if I am dehydrated, have the flu, food poisoning, or if this is a continuation of mono. Isn't life fun?!?!!?	NYC	0	0	40.781	-73.977
2012-11-30 18:50:52	1870	Si te besa cuando tienes gripe, es amor.	Manhattan NY	40.865	-73.923	40.781	-73.977
2012-11-30 22:47:22	546	Flu and soccer tryouts are a terrible combo for the morning	Mendham	40.775	-74.614	40.769	-74.598
2012-12-01 02:20:21	0	Think this stomach virus/flu/devil is finally done living inside meâ€¦ Now back to the gym!	Staten Island, NY	0	0	40.565	-74.147
2012-12-01 09:43:56	0	This LOLOLOLOLOL xD The pigs are made enemies in the game "Angry Birds" because swine flu was the biggest news when the game was developed."		40.724	-74.154	40.731	-74.182
2012-12-01 11:33:25	1330	@tmcgev ohâ€¦you are spot on. I try and limit my exposure to Halloween and flu. The Rite Aid on Bâ€™way also spectacular	ÃœT: 40.812746,-73.973872	0	0	40.823	-73.974
2012-12-01 11:44:37	1330	Damn you, flu shot, and your unholy ways #sickonsaturday	Brooklyn, NY	40.677	-73.977	40.697	-73.98
2012-12-01 19:43:28	546	I have the flu but on top of that I am extremely fucking depressed. Crying on my couch all night.	516	40.653	-73.518	40.662	-73.51
2012-12-01 22:10:15	546	@ColoMommy234 it was unreal..everyone got influenza b.lol	WY..by way of NJ..BIG diff	40.552	-74.324	40.541	-74.311
2012-12-02 10:28:12	546	â€œAww sorry me 2 @ninadobrev: It's official... Winter is here, and I've got the flu. Deathly sick... So sick I havent been able to tweet. :(â€	Westbury	40.751	-73.591	40.761	-73.592
2012-12-02 13:01:06	1330	This flu shot has got me feeling all kinds of wrong ðŸ˜· #hot #cold		40.78	-74.179	40.792	-74.163
2012-12-03 07:45:28	546	Sick in bed with the flu since Thursday not fun	Maywood New Jersey	40.903	-74.062	40.902	-74.062
2012-12-03 08:09:26	546	Ay Dio mio! Con gripe ahora.	Queens, New York	40.667	-73.766	40.651	-73.871
2012-12-03 08:10:15	546	Estar con gripe no es nada bonito		40.822	-73.99	40.82	-73.987
2012-12-03 11:15:21	2090	#flu #shots might help #prevent #heart #attacks http://t.co/2G84f7lQ	New York, NY	40.714	-74.006	40.781	-73.977
2012-12-03 20:36:21	546	Oh No! â˜¹ Estoy con una calentura y con sÃ­ntomas de gripe! :'(	Manhattan, New York, US	40.85	-73.934	40.781	-73.977
2012-12-03 21:36:08	2090	RT@DrRichardBesser: Tonight on @ABCWorldNews:Word from @CDCgov: #flu has arrived (early)! I got my flu vaccine. Are you going to get yours?	Easton, Pa	0	0	40.782	-74.779
2012-12-04 02:52:25	798	Finally getting over a miserae flu.	New York City	40.759	-73.963	40.697	-73.98
2012-12-04 06:22:33	546	La repelada del jefe,,ni la gripe,ni la kara de enfermo,ni nada me salvÃ³!!!!	Richmond Hill,,NY	40.689	-73.922	40.697	-73.98
2012-12-04 07:07:22	2090	It's flu season.. Watch out you dirty dogs making your rounds #woof #dirtybitches ðŸ˜·	Freeport	40.644	-73.581	40.648	-73.584
2012-12-04 07:30:05	546	TÃº,Yo,,kuidÃ¡ndome y kosintiÃ©ndome de esta bendita gripe,,PiÃ©nsalo!!!	Richmond Hill,,NY	40.682	-73.947	40.697	-73.98
2012-12-04 10:37:50	546	Nothing like getting to work and having to violently throw up for a 1/2 hr #flu #nonwook	NJ	40.724	-74.533	40.676	-74.572
2012-12-04 11:31:33	546	Chills and cold sweats ... Me thinks the flu is trying to get in. (@ Casa De Bauer &amp; Dunn) http://t.co/J06HalJB	35.317936,-80.745215	40.641	-74.079	40.565	-74.147
2012-12-04 12:00:11	1330	Do I owe it to herd immunity to get flu shot? Is (ought be) getting this vaccine part of my social contract? For whom is it contraindicated?	40.47, 73.58	0	0	40.781	-73.977
2012-12-04 12:11:02	714	If I have the flu I'm going to rage.	Between Vega and Altair	41.025	-73.777	41.026	-73.755
2012-12-04 14:11:44	1330	getting my flu shot! (@ Rite Aid) http://t.co/qDelHYHo	South Orange,NJ	40.746	-74.256	40.745	-74.256
2012-12-04 19:42:48	546	@jnagasaki i got the flu	Me & My Girls â™¥	40.725	-74.186	40.731	-74.182
2012-12-04 23:18:46	1122	Do you guys have the flu, cause y'all be actin sick assel...	Camden, NJ	40.726	-74.069	40.715	-74.069
2012-12-05 01:32:02	546	entering day 7 with the flu from hell	Maywood New Jersey	0	0	40.902	-74.062
2012-12-05 07:32:10	546	Gripe grrrr ðŸ˜«ðŸ˜		40.709	-73.91	40.651	-73.871
2012-12-05 08:20:54	546	Rise &amp; grind!! Another day another dollar.. Still kicking this flu ðŸ˜©ðŸ˜«	NYC	40.768	-73.93	40.651	-73.871
2012-12-05 08:21:30	546	Extra sick but I gotta take care of business #smart #sick #flu #busines @ College Walk - Columbia University http://t.co/Pru2R3rc	New York City !!!	40.807	-73.962	40.781	-73.977
2012-12-05 08:58:00	0	All day workshop on using the Influenza Research Database and the Virus Pathogen Resource today. Woop!	New York City	0	0	40.781	-73.977
2012-12-05 09:16:53	1330	I just got my flu shot make sure you get yours if you haven't already! It's late!	NYC	40.777	-73.95	40.781	-73.977
2012-12-05 10:12:32	1330	Text from mom: "Get your flu shot. Everyone has the flu."	New York, NY	40.69	-74.002	40.697	-73.98
2012-12-05 10:20:26	1330	@iRealAvi I got my flu shot last week. Wasnâ€™t so bad, but made me sore for 2 days after.	ClubPenguinInsiders.Com	0	0	40.781	-73.977
2012-12-05 16:38:57	1330	Ear wax removal &amp; Flu vaccine (@ Maple Avenue Pediatrics) http://t.co/uURlOxjW	Midland Park, NJ	40.951	-74.138	40.936	-74.119
2012-12-05 17:01:42	1330	@will_quinones i got my flu shot so now i have the biggest cold and a headache	Staten Island	40.609	-74.138	40.565	-74.147
2012-12-05 19:56:17	714	"it may not be sick. Might be flu-ish." - about sick beats.	new york, ny	40.737	-73.991	40.781	-73.977
2012-12-05 21:34:11	2090	Gripe hype king &amp; ex go to war: A man who literally wrote the book on complaining has sued his septuagenarian... http://t.co/bYGr1JA0	New York	40.717	-74	40.781	-73.977
2012-12-05 22:42:47	546	Me dicen que un beso profundo quita la gripe sera verdad #voluntaria #SeNecesita	Cancion EL DIA TA PACHECO	40.761	-73.933	40.651	-73.871
2012-12-06 00:06:36	546	Comienzo de gripe â€œ@__DobleJota: @karina_ortiz23 qu Utee tiene mi terciooo :(â€	Rigth by Your Side	40.802	-73.956	40.781	-73.977
2012-12-06 13:08:55	1330	Flu shot = oweee!	USA	40.71	-74.008	40.781	-73.977
2012-12-06 19:25:16	714	I hate flu and cold	fenerli olmak ayricaliktir	40.596	-73.958	40.697	-73.98
2012-12-06 19:29:09	1190	I'm ask many question DR OZ about cold and flu can you answer my question pleas,	fenerli olmak ayricaliktir	40.603	-73.957	40.697	-73.98
2012-12-06 21:16:22	546	Tengo un gripe		40.732	-73.435	40.733	-73.448
2012-12-06 23:37:42	714	Gripe? Rayos! Principios de gripe	New Jersey	40.659	-74.233	40.662	-74.195
2012-12-06 23:53:33	0	Females that wear Uggs in the summer , uhhh , you got the flu ?	MilfyWay	40.77	-74.469	40.799	-74.488
2012-12-07 02:04:38	0	also I got a flu shot today and I immediately regret that decision seeing as my whole fucking left arm is in god awful pain	nj/ma	40.824	-74.793	40.073	-74.724
2012-12-07 09:29:45	0	I just flu (shot) myself (@ Duane Reade) http://t.co/LXEmvzfG	New York	40.707	-74.009	40.781	-73.977
2012-12-07 09:50:19	0	Andree has the flu, im bound to.get affected any day. HELP ME.	NYC	40.751	-73.983	40.781	-73.977
2012-12-07 10:10:45	714	I might have the flu?!?! #fuckouttahere	Long Island, New York	40.752	-73.642	40.748	-73.639
2012-12-07 10:23:45	0	2 hours of sleep &amp; a case of the Irish flu or should I say the Russian flu is killing me this morning. It seemed like a good idea last nite.	New York City	40.756	-73.986	40.781	-73.977
2012-12-07 12:34:12	0	@stephyminaj the bacterial one is, the viral isn't deadly at all it's like having the flu		40.858	-73.965	40.848	-73.97
2012-12-07 18:01:10	546	While practically everyone I know is in Miami for #abmb I'm in bed with the flu... Don't be #jealous	NYC -- // -	40.75	-73.972	40.781	-73.977
2012-12-07 21:04:14	858	@AlexitoCoronado advil no hace nada si tienes el flu!	Bklyn, NY	40.647	-73.999	40.697	-73.98
2012-12-07 21:12:28	1870	Can anyone tell me why Thera-Flu has been recalled!?!?	My heart's in BK.	40.722	-74.179	40.731	-74.182
2012-12-07 21:28:37	546	@VictoriaJustice #Blechhh #SickVic I've been sick with the flu over a week u should follow me to make me feel better	Maywood New Jersey	40.903	-74.062	40.902	-74.062
2012-12-07 22:01:08	546	Tengo Gripe	New York	0	0	40.781	-73.977
2012-12-08 01:10:03	546	Cuddling under the rain was so romantic .. ugh crap I have flu now	new york (brooklyn)	40.627	-73.915	40.697	-73.98
2012-12-08 03:15:36	546	this flu will be the death of me	1955	0	0	40.697	-73.98
2012-12-08 07:53:23	546	@manda_lynne_ oh no:( you have the flu?! That was me too! I threw up all night then felt like shit like weak and stuff:(	(212), manhattan.	40.718	-73.337	40.705	-73.363
2012-12-08 09:06:39	546	@JasonMontroyy I'm sick that's all, I've had the flu for like a week I'm so tired of it.		40.792	-72.859	40.796	-72.874
2012-12-08 09:37:50	1330	I think i should get the flu shot before going to the 2 chainz concert tn	the ville	40.667	-73.523	40.654	-73.529
2012-12-08 10:47:05	546	@w333zy bad ass flu:( (stood long time under the rain y.day )	new york (brooklyn)	40.626	-73.915	40.697	-73.98
2012-12-08 12:49:50	546	Turning 21 less than 12 hours and I have the flu ... only me I swear		40.88	-74.319	40.877	-74.297
2012-12-08 15:09:53	546	Bora pra mais uma tentativa pra curar essa gripe!!! Agora vai, com fÃ© em Deus e esse super Tylenol! lol @ NY http://t.co/P99dkhYy	Estados Unidos	40.667	-74.036	40.697	-73.98
2012-12-08 15:37:50	546	@vereanca preciso de sol pra matar essa nojenta da gripe!!!! Quero soooooool â˜€	Estados Unidos	40.583	-74.109	40.565	-74.147
2012-12-08 16:51:40	546	IDK whats going to kill me faster this flu or my consumption of advil by the dozen	1955	0	0	40.697	-73.98
2012-12-08 20:21:51	546	Thank you @ufc on fox for helping me get thru my flu	New York, NY	40.861	-73.85	40.697	-73.98
2012-12-09 00:02:48	2090	Con el poquito tiempo que he estado aqui, ya me ha dado gripe dos veces #BienBelloPoes	Venezuela	40.587	-74.221	40.581	-74.229
2012-12-09 07:43:23	546	@JuanAlmanzarMF no mi amor, es que estoy mala de la gripe :( ni me he parado casi		40.87	-73.899	40.697	-73.98
2012-12-09 14:36:55	546	If I die of this influenza, I leave all my clothes to my sister and my MacBook to my dad as a sinister joke bc he doesn't know how to use it	New York City	40.702	-73.997	40.781	-73.977
2012-12-09 22:12:39	546	@CallEmASpaceBAR Matt come save me. Sister said I might have the flu :'(	Brooklyn, New York	40.673	-73.916	40.697	-73.98
2012-12-10 01:11:44	546	I would get strep throat that's slowly turning into the flu !!	Your Brain.	40.504	-74.402	40.538	-74.378
2012-12-10 04:23:25	546	Al paso ke voy,,serÃ© propiedad de x vida de la bendita gripe...	Richmond Hill,,NY	40.71	-73.961	40.697	-73.98
2012-12-10 06:34:52	546	No wait I really think I have the flu now #fml #finals	New York, NY	40.71	-74.004	40.781	-73.977
2012-12-10 11:27:20	546	@capricornskyblu @KingSoupy @Marcuscito the easiest way to get rid of the flu is by doing X, puttin on techno and sweating it out	Planet Earth	40.867	-73.92	40.781	-73.977
2012-12-10 11:58:49	546	Just as I suspected ... Strep Throat AND the flu ... Who does that happen to ?!?!	Your Brain.	40.657	-74.228	40.662	-74.195
2012-12-10 12:23:13	546	@chiguire me imagino que tenÃ­a que ver con el chrome sync y los sign in servers con gripe.	NYC	0	0	40.697	-73.98
2012-12-10 13:56:27	1330	I love how people think that getting the flu shot makes them immune to any form of the flu #idiots	NYC	40.749	-73.994	40.781	-73.977
2012-12-10 15:14:42	546	ahhh so happyy didn't get flu shot go the nose one =) #releved	United States	40.891	-74.476	40.884	-74.486
2012-12-10 15:31:02	546	yaaaay negative for flu ðŸ™ðŸ™Œ	white plains	41.041	-73.754	41.026	-73.755
2012-12-10 16:05:58	2090	In Bible times, people w/ leperosy had to scream "UNCLEAN!" to warn ppl of their disease. Consider the same expectations w/ modern-day flu.	New York City	40.706	-74.009	40.781	-73.977
2012-12-10 16:56:40	546	Everybody in the house got the flu -_-	Queens,New York	40.685	-73.753	40.651	-73.871
2012-12-10 18:23:38	0	the worst thing about the soggy magazines - i slept for 16 hours today and just wanted to read my NYmag to relax from this flu. argh.	brooklyn, new york	0	0	40.697	-73.98
2012-12-10 19:08:44	1330	Fighting through a mini-flu. Goddamn flu shot. Not good for intense chess matches. http://t.co/uNWO2EGp	Woodhaven, NY	40.743	-73.64	40.748	-73.639
2012-12-10 22:57:40	546	@nmorales2193 @kathryn_cruz bill gates with the flu--what out imma how you the flu #IMissSummer	New York, NY	40.708	-74.001	40.781	-73.977
2012-12-11 00:28:50	546	Bad flu ;'(		0	0	40.52	-74.269
2012-12-11 13:53:50	546	@amaya910 Jajajajajajajajaajajjaajajajauajajaja pendejo a pesar que ando hecho mierda de la gripe me alegraste el dia malditooo jajaja :')		40.761	-73.806	40.651	-73.871
2012-12-11 15:29:57	546	I HAVE THE FLU AND BRONCHITIS		40.873	-74.074	40.878	-74.081
2012-12-11 17:52:20	546	Cannot leave my bed aside from buying a bagel and ginger ale. Please, please, please, please don't let this be the flu. :(	NYC	40.728	-74.003	40.781	-73.977
2012-12-11 18:30:45	546	Haora si es vdd HOmE alone y cOn gripe -_____- (n)		40.663	-73.802	40.651	-73.871
2012-12-11 20:47:39	546	Fuckinn' Flu /:	Old York : )	0	0	40.697	-73.98
2012-12-12 13:28:32	1330	Flu shot ðŸ˜·ðŸ’‰	Croton-on-Hudson, NY	41.109	-73.863	41.117	-73.817
2012-12-12 14:17:08	546	Con mi Gordo tenemos tanto en comÃºn hasta la gripe que nos ataca por todos partes :@	NewYork City	40.714	-73.613	40.703	-73.621
2012-12-12 14:29:21	546	Me too!! ðŸ˜· â€œ@heathermunday13: Sore throat today.... better not be the flu! :-/â€	ME/KY/NYC	40.764	-73.981	40.781	-73.977
2012-12-12 14:30:22	1330	First American flu vaccine. (@ NYU Student Health Center) http://t.co/cjT0C6Ek	New York, New York, US	40.729	-73.993	40.781	-73.977
2012-12-12 16:07:10	1330	Ugh. Getting a flu shot. Not how I wanted to spend my afternoon. :P		40.786	-73.98	40.781	-73.977
2012-12-12 17:47:49	546	I have the flu	Brooklyn Ny	40.621	-73.98	40.697	-73.98
2012-12-12 18:38:43	2090	Do they let you get a flu shot if you're a little tipsy?	brooklyn	40.714	-73.966	40.697	-73.98
2012-12-12 18:45:12	546	Laying in bed dying of flu like symptoms #help		40.888	-72.981	40.879	-73.006
2012-12-12 21:13:56	546	@irisguevaraa I got a really I high fever and I passed out like 2wice		40.841	-73.424	40.847	-73.401
2012-12-12 21:43:53	546	Parese q me va llegar la Gripe!!ðŸ˜”	BrOnX,nÂ¥c/DoMiNiCaN RÂ£PuBliC	40.877	-73.909	40.781	-73.977
2012-12-12 21:46:42	546	@ThatKidTamma @taking_2_seats @yeo_lefty @jaysuaso_ niggas got the flu :(	Brooklyn Ny	40.621	-73.98	40.697	-73.98
2012-12-12 21:48:09	546	I'm getting the flu and I need sleep NOW.		40.783	-72.993	40.77	-72.98
2012-12-13 00:18:15	1122	â€œ@CalicheHonduras: Andas con Gripe? No maje, es que ando entrenando para el anuncio de TABCIN.â€ @fabiannasegovia "do do " hahah @AndreaB02	Honduras	41.03	-73.715	41.019	-73.719
2012-12-13 00:39:56	858	@_KingChey that nigga gave you the flu and he was tryna give it to me- you two bitches need to #swerve	au sud du ciel / NYC	40.783	-73.783	40.651	-73.871
2012-12-13 03:42:40	546	@ThtsCLassy had the flu :(	Brooklyn Ny	40.621	-73.98	40.697	-73.98
2012-12-13 05:54:29	546	Jamming to r&amp;b drinking this tea. Flu&lt;&lt; sucks man	Brooklyn Ny	40.621	-73.98	40.697	-73.98
2012-12-13 08:15:06	714	This is the last day of the flu. I've decided !	milltown	40.449	-74.447	40.073	-74.724
2012-12-13 13:11:38	546	Cejas Cabello manicure Pedicure .. Here We Go :) w/ Gripe pero siempre Cute	Rigth by Your Side	40.872	-73.895	40.697	-73.98
2012-12-13 13:14:44	546	I hope I'm on the back end of this booger flu.... Ugh these kids and their boogers, making me sick :(	NYC	40.715	-74.011	40.781	-73.977
2012-12-13 15:58:38	546	@ChilledC fighting the flu health coach style	Manhasset, NY	40.796	-73.692	40.788	-73.692
2012-12-13 18:08:04	546	Ugh this flu is kicking my butt!!ðŸ˜		40.695	-74.094	40.715	-74.069
2012-12-13 21:35:20	1870	flu season is the worst season. :(	NYC	0	0	40.781	-73.977
2012-12-13 22:00:46	798	@boyXsupreme ik ik it's awful. the past two weeks darci and I have had the flu but thank god we're done with it. get lots of rest + tlc ðŸ’•	nj/ma	40.824	-74.794	40.073	-74.724
2012-12-14 01:12:35	0	Sos judÃ­a? Si, soy fluÃ­da! Happy Hannukah! :-)	Brooklyn, NY	40.725	-73.946	40.697	-73.98
2012-12-14 02:15:04	0	Back and chest burning up due to tiger balm -- be gone you asshole cold/flu!	NYC	40.826	-73.947	40.781	-73.977
2012-12-14 07:53:45	0	Flu shot gift cards? Without a doubt learned something new today	NJ	40.526	-74.469	40.552	-74.464
2012-12-14 10:00:04	0	This is what I get for not getting the flu shot FMLLLLLLðŸ™ Intense meds to get ready fo tmrw ðŸ˜¬	New York	40.815	-73.593	40.812	-73.577
2012-12-14 10:09:00	0	It's not a hangover its the wine flu;P!		40.813	-73.921	40.697	-73.98
2012-12-14 10:09:34	0	167 get food poisoning from single Golden Corral: Nearly 200 people in Casper have fallen ill with flu-like and food... http://t.co/vtAPHZNB	New York	40.717	-74	40.781	-73.977
2012-12-14 12:50:35	1330	Getting a flu shot (@ CVS/pharmacy) http://t.co/6jebYca4	Hoboken, NJ	40.747	-74.033	40.748	-74.033
2012-12-14 14:40:36	546	Seriously! Go away you nasty ass flu!	NYC	40.824	-73.946	40.781	-73.977
2012-12-14 15:52:28	546	Woke up with a high fever...everyone's face looks like a punching bag to me today -_- so not in the mood.	Lower East Side,New York, NY	40.712	-73.985	40.781	-73.977
2012-12-14 16:49:28	546	My stomach hurts so bad from coughing so much... Darn #flu	On earth as it is in heaven...	40.714	-74.075	40.715	-74.069
2012-12-14 16:56:46	546	Preciso melhorar mais um pouco da gripe pra ir linda pra NYc amanhÃ£! *__* segunda casa jÃ¡! Hahaha	Brasil	40.924	-74.045	40.926	-74.038
2012-12-14 17:07:32	546	A mi me va dar la unica gripe	Uptown, NYC	0	0	40.882	-73.947
2012-12-14 20:58:14	858	That means that folks will either gripe about the 'good old days' or embrace the new capabilities and celebrate varied perspectives	brooklyn	40.695	-73.931	40.697	-73.98
2012-12-14 23:06:23	546	Solo eso falta que me de gripe &gt;_&lt;	Honduras/New York	40.862	-73.864	40.697	-73.98
2012-12-15 01:10:42	546	Fuck gripe :/ tengo la nari pela :s	bronx, new york	40.858	-73.904	40.697	-73.98
2012-12-15 07:09:51	546	Might have the flu...which is made only more probable by the large amount of work I need to do before Tuesday...	New Jersey	40.497	-74.447	40.488	-74.441
2012-12-15 08:19:00	546	Aight good morning twitterville it's game time....make my debut in the Expo League after missing week 1 with the flu #Silverhawks on 3	ÃœT: 28.447251,-81.309768	40.7	-73.923	40.697	-73.98
2012-12-15 08:42:25	546	@lewistomlin haha man flu that must be cold over there! Got to keep up some home ðŸ˜ŽðŸ’ª	Manchester/Salford	40.765	-73.981	40.781	-73.977
2012-12-15 10:00:33	546	@Luis31_M ojala perdomo yo me toy muriendo de una gripe hace como 3 Dias	Rigth by Your Side	40.802	-73.956	40.781	-73.977
2012-12-15 11:39:14	546	Think I have the flu. Sorry to everyone I touched. Now who wants to come over and play nurse for me,	Below 14th	40.735	-73.984	40.781	-73.977
2012-12-15 11:41:55	546	@ZeAlexandre92 eh a gripe e o fuso. To acordando muito cedo	United States of America	40.722	-74.163	40.731	-74.182
2012-12-15 12:59:48	546	@tehevilcannon @katemaxx @samfbiddle I DO HAVE THE FLU and I may or may not have been MD but @juz10cross was close I think	Below 14th	40.734	-73.984	40.781	-73.977
2012-12-15 14:18:18	546	Anddddd I have the flu ðŸ˜‘ðŸ”«	973 jersey	40.939	-74.271	40.948	-74.242
2012-12-15 15:34:10	546	I have the flu even though I got the flu shot last week #badluckstephanie #fml	NYC	40.8	-73.93	40.781	-73.977
2012-12-15 16:16:49	1330	Waiting my turn... Flu shot for one, please? (@ Minute Clinic @ Wyckoff CVS) [pic]: http://t.co/rY37T8nE	72 Whooping Cough Lane	41.011	-74.165	40.998	-74.165
2012-12-15 16:35:10	546	Gon get schwizzy along w my antibiotics #sickgirlproblems #flu #immadie #w.e @ibuttar #pumped #disshouldbinteresting	New York	40.826	-73.59	40.833	-73.601
2012-12-15 20:23:08	546	I think im coming down with the flu, thanx wife lol	East orange, nj	40.759	-74.217	40.767	-74.214
2012-12-15 22:42:01	546	@JordanFertiglax @jdawgiee i have the flu too!!!		40.939	-72.88	40.939	-72.877
2012-12-15 23:30:46	546	@CallEmASpaceBAR and everyone saying its just the flu	Brooklyn, New York	40.673	-73.916	40.697	-73.98
2012-12-16 11:50:27	546	Did you know that when you have the flu, you can have cold sweats AND regular hot sweats? #fun #iamverysick #halp	Hiding under your bed.	0	0	40.697	-73.98
2012-12-16 12:13:17	546	Locking myself in my room because @justincooksauce has the flu ðŸ‘Ž		40.705	-73.523	40.699	-73.507
2012-12-16 15:13:03	714	Maybe I do have the flu	Brooklyn, New York	40.673	-73.916	40.697	-73.98
2012-12-16 15:29:41	546	@kiaanaa amen ðŸ™Œ dying over here. Influenza has stuck ðŸ’€ðŸ’©		40.794	-74.15	40.792	-74.163
2012-12-16 15:44:21	546	View from the flu #Hipstamatic #KaimalMarkII #Inas1969 http://t.co/WZuwfyo1	New York, NY	40.757	-73.92	40.651	-73.871
2012-12-16 17:20:01	546	Klk tenemo gripe @ Mamajuana Cafe http://t.co/IpsgKZ7W		40.866	-73.928	40.781	-73.977
2012-12-16 21:33:04	546	@lesleeanns lol I'd be able to focus if I didn't have the flu -_-		40.829	-74.139	40.86	-74.158
2012-12-16 22:15:04	546	Blehh I have da flu	NYC	40.781	-73.948	40.781	-73.977
2012-12-16 23:49:23	546	@HZHLatif it is amazing :) im feeling better now after all the cold &amp; flu medicine so really enjoying it	Illinois	41.074	-73.848	41.066	-73.863
2012-12-17 00:02:02	546	Hasta gripe me va da	New York	40.863	-73.923	40.781	-73.977
2012-12-17 02:24:11	546	Definitely have the flu. #sosick #wishiwashome	NYC	40.748	-73.977	40.781	-73.977
2012-12-17 06:25:39	546	En serio? Gripe? A estas alturas del invierno :(	new york	40.755	-73.975	40.781	-73.977
2012-12-17 07:02:27	546	this is a worse finals week than the time I discovered Gilmore Girls. #flu #finalzblues #fourmoredays		0	0	40.781	-73.977
2012-12-17 11:18:24	1122	@mandoo_burger the flu or naah?	union, new jersey	40.716	-74.041	40.715	-74.069
2012-12-17 15:58:14	546	@JonnieNotJustin how the fuck do I get the flu in 4 hours..	Cliffside Park, NJ	40.856	-73.972	40.848	-73.97
2012-12-17 18:17:35	546	Oh I ache all over my body! Flu get out of here!	New Jersey	40.786	-74.02	40.785	-74.008
2012-12-17 19:09:52	546	Who needs Bikram when youâ€™ve got the flu amirite	Hiding under your bed.	0	0	40.697	-73.98
2012-12-17 19:57:54	546	In bed with the flu and craving....pizza?!	Greenwich Village, NYC	40.729	-73.999	40.781	-73.977
2012-12-17 23:23:56	546	Ahhh and the typical after-semester-flu never fails to reach me. On my death bed. Goodnight.	NYC	40.746	-73.976	40.781	-73.977
2012-12-18 00:07:59	0	The Big Guy Bout 6'5 Said You Wont Beat em Till Pigs Fly , Well We Already Know That Swin Flu..		40.758	-74.19	40.731	-74.182
2012-12-18 01:40:27	0	â€œ@AJV_22: .@soky_bomb listed as day-to-day with flu like symptoms. #thereturnâ€ should I start him in fantasy tomorrow night?		41.053	-73.693	41.034	-73.687
2012-12-18 01:50:17	546	Up wit the flu...achey stuffed up and nauseous...#sick	brooklyn new york	40.68	-73.926	40.697	-73.98
2012-12-18 02:05:10	546	@ComicAngryBob A death, the flu, drunk, docs appt tomorrow, four probjects almost done, drunk, free shit for hannukah.	NYC	40.728	-73.985	40.697	-73.98
2012-12-18 06:30:31	546	#sick #flu #after #party ðŸ˜·ðŸ˜·ðŸ˜°ðŸ˜°ðŸ˜¢ðŸ˜¢ #FUCKED #UP @ 6V http://t.co/dHigxJES	ÃœT: 40.673329,-73.766642	40.711	-73.621	40.703	-73.621
2012-12-18 06:43:05	546	My mother and I have an on going battle about whether or not I'm getting the flu before every test or if I have anxiety. She wins.	Da Bronx	40.913	-73.908	40.697	-73.98
2012-12-18 08:07:02	1870	@chrisjooooones flu is going around :*	New Jersey	40.673	-74.233	40.662	-74.195
2012-12-18 08:58:39	546	After the flu, finals, and what's been going on back home, I come to see my brothers' apartment look like this. #happy http://t.co/EsFScf2F		40.501	-74.659	40.498	-74.685
2012-12-18 09:43:15	1870	New York is one of eight states currently reporting widespread flu activity. Greeeaat	New York	40.946	-72.966	40.956	-72.964
2012-12-18 10:05:58	546	Meds make me loopy as fuck. Fuck you flu.	staten island	40.616	-73.99	40.697	-73.98
2012-12-18 10:45:18	858	@VinTric9 @BIlly3276 the hell I didn't, I recall a final TD pass to Joey Boots on the south side of the field. To be fair you had the flu.	New York City, United States	40.714	-74.015	40.781	-73.977
2012-12-18 11:58:07	1330	@Shannon_Chalich then go to a drug store a get a flu shot!	Massapequa Park	40.667	-73.455	40.678	-73.45
2012-12-18 13:44:26	858	Another 1 high fever @the dr office yet again	NEW YORK	40.69	-73.378	40.686	-73.373
2012-12-18 14:39:47	858	@Merbie_Merbsz he got the flu, then he had to go to the hospital, then he has a cold, then he has a fever, problems breathing etc. lol	10466 ; uptownnnn	40.887	-73.862	40.697	-73.98
2012-12-18 19:52:55	0	tylenol warming honey lemon severe cold and flu tastes so bad but feels so good.	NYC	40.772	-73.954	40.781	-73.977
2012-12-18 20:19:16	0	Buried alive under my Pol31 work... #poliscimajorproblems #flu #final @ Brookville Residence Hall - LIU Post http://t.co/E1BwYfF9	Rochester, Massachusetts	40.819	-73.591	40.812	-73.577
2012-12-18 21:33:43	546	Ahhh did The Killers get a new lead singer or is all this thera flu effecting my vision?? #thevoicefinale	Brooklyn, New York	40.692	-73.967	40.697	-73.98
2012-12-18 21:38:49	714	So so so so so so so so so so so so so sick :'( I think I gots the flu.		40.644	-74.826	40.642	-74.835
2012-12-18 21:47:16	546	Dios esta gripe ::( solo kierooo q seeeeee vayaâ˜¹	NEW YORK	40.74	-73.822	40.651	-73.871
2012-12-18 21:52:56	546	Ok sooooo.... this flu trynna come at me sideways with some BS :/	Queens,New York	40.684	-73.752	40.651	-73.871
2012-12-18 22:09:34	546	Con dolor de cabeza y con una gripe de 2 dÃ­as #QueSuerteLaMia âœ—	USA	40.745	-73.859	40.651	-73.871
2012-12-18 22:38:59	1330	Shout out to Tamiflu - the drug that miraculously helped me kick the flu. Off to Fla tomorrow! Didn't think I'd be able to say that :)	Greenwich Village, NYC	40.729	-73.999	40.781	-73.977
2012-12-18 22:59:27	1330	Abort dat flu @KBrosich	New Jersey, United States	40.874	-74.216	40.876	-74.223
2012-12-19 00:04:55	0	@Joey_tookurgirl lmbo yikes bro. I'm just messin wicha anyways i know that even if you had swine flu you'd kill me.	Yonkers, New York	40.92	-73.888	40.944	-73.864
2012-12-19 04:29:39	2090	â€œ@HealthHabits: Is it a Cold, Allergies or the Flu? Know Your Symptoms - http://t.co/0RzTqCOu - #flu #ahhhhchhhoooooooâ€ great read	East Coast	40.838	-74.113	40.817	-74.103
2012-12-19 05:34:54	1330	Got the whooping cough and flu shot yesterday and my left arm is sore	Alphabet City	40.759	-73.979	40.781	-73.977
2012-12-19 10:08:30	546	well i feel like complete garbage. This Flu sucks	Jackson, New Jersey	0	0	40.697	-73.98
2012-12-19 10:50:36	546	Need to start packing but this flu trynna hold me back	Queens,New York	40.685	-73.753	40.651	-73.871
2012-12-19 11:29:15	546	Es Por Lo de la Gripe :( RT @__Deschamps: Que estabas haciendo RT @GisselPerezx33: ðŸ˜”ðŸ˜” RT @__Deschamps: :0 RT @GisselPerezx33:	Sleepy hollow N.Y	41.082	-73.863	41.091	-73.87
2012-12-19 12:05:31	546	Wish I had a BF to give my flu to	Queens,New York	40.685	-73.753	40.651	-73.871
2012-12-19 13:50:25	546	This must be the flu ðŸ˜žðŸ˜·		41.111	-73.761	41.093	-73.767
2012-12-19 14:04:02	546	I got O.D skinny son... this flu sucking me out	Queens,New York	40.685	-73.753	40.651	-73.871
2012-12-19 14:20:02	1190	@furrygirl I'm not a conspiracy theorist but I am skeptical. Also for things like the flu it makes no sense IMO.	USA, NJ	40.851	-74.171	40.86	-74.158
2012-12-19 15:24:55	0	What do u do when a long-awaited phone screening for a job you really want comes when you are sleeping/ feverish with the flu. Thanks, dh!	Hyde Park, NY	0	0	40.697	-73.98
2012-12-19 15:42:00	546	I have to somehow magically work a 9 hour shift while having the flu. This shall be fun.	NYC	40.746	-73.976	40.781	-73.977
2012-12-19 18:29:11	858	Melo will play, cool! Novak inactive tonight due to flu. #Knicks	New York, New York	40.801	-73.943	40.781	-73.977
2012-12-19 21:14:26	0	@BrooKLYNBoY87 he is flu can't play	New York, New York	40.801	-73.943	40.781	-73.977
2012-12-19 23:49:22	546	@XAsiaZoX A bad flu that turns you into a 60 year old man.	USA, NJ	40.851	-74.171	40.86	-74.158
2012-12-20 00:51:47	858	@J_Francis4 I know! he went off! My phone died before the game! Novak had the flu....though! He didn't play!	Long Island, NY	40.756	-73.015	40.762	-73.02
2012-12-20 02:41:13	546	Once im done with this flu my workout plan is going to kick in to gear	Hoboken	40.746	-74.046	40.715	-74.069
2012-12-20 05:28:22	2090	@Hugh2009 maybe the translation from Mayan was incorrect and â€œend of the worldâ€ is actually â€œ a really nasty flu bugâ€	Brooklyn, United States	0	0	40.697	-73.98
2012-12-20 07:49:13	546	@EscapePodComics And the scarf Saving Throw +3 against the flu?	Great Neck, NY	40.788	-73.759	40.651	-73.871
2012-12-20 07:59:07	1122	"@baseballchickie: side affects of Tamiflu are seizures, rashes &amp; unusual behavior. I'd rather just have the flu." Depends on the "unusual"	Queens, NY	40.706	-73.833	40.697	-73.98
2012-12-20 09:45:37	858	Otra vez mi bebe con gripe! Hasta cuando! :(	New Jersey	40.71	-74.115	40.715	-74.069
2012-12-20 10:34:14	546	Not sure if it's all the thera flu i've been taking but I feel a bit nostalgic today. @ At Home In Brooklyn http://t.co/o6YSmRen	Brooklyn, New York	40.672	-73.972	40.697	-73.98
2012-12-20 10:46:56	546	Yep. The flu got my ass. Fuck -_-	Ã¯Â¿Â½T: 34.068959,-83.918756	40.705	-73.758	40.651	-73.871
2012-12-20 12:11:24	546	@SvetlanaSandt that's ok, get better lol. Ain't nobody got time for the flu :)	Nj	40.569	-74.426	40.572	-74.414
2012-12-20 19:16:18	1430	The #Mayans may have been smart, but the whole race died of the flu. Enough said.	Selden	40.767	-73.02	40.762	-73.02
2012-12-20 19:21:28	858	newro has the flu		40.899	-73.818	40.913	-73.829
2012-12-20 19:54:27	858	@jayrosen_nyu @gabrieldance I donâ€™t understand his initial gripe because there was an excellent mobile experience for that project, too.	New York, NY	0	0	40.781	-73.977
2012-12-20 22:54:41	546	"If we don't die tonight I'm going to kill you"-John with the death flu.	NYC	40.728	-73.985	40.697	-73.98
2012-12-20 23:02:21	546	@CallherTiff_ i huv a bad flu	BROOKLYN	0	0	40.697	-73.98
2012-12-20 23:18:22	798	No Flu no more fever after 2hrs kickboxing classes!! And New logo on my tee cool ri @ Coban's Muay Thai Camp http://t.co/VqSWmRmE	New York	40.753	-73.994	40.781	-73.977
2012-12-21 00:03:32	546	Ok I randomly feel like I have the fluðŸ˜° #wtf #pleasegodno		40.848	-74.726	40.863	-74.752
2012-12-21 01:16:22	546	@loveforrealstar sorry to hear that the flu sucks.i will be ready tomorrow, not Doing too much Jesus is the reason!!	@ da maLL shoppiNg	40.84	-74.513	40.863	-74.437
2012-12-21 08:30:49	546	&amp; Hoy Tampoco Fuy a Trabajar Por Mi Maldita Gripe ' Ese cheque me va a Llegar Chikiticoo ðŸ˜­ðŸ˜­ðŸ˜­ðŸ˜­	Sleepy hollow N.Y	41.083	-73.862	41.091	-73.87
2012-12-21 08:59:37	546	Flu. Boo. #blergh	ÃœT: 40.732012,-73.875026	40.745	-73.951	40.651	-73.871
2012-12-21 11:30:26	1330	They need my flu test :). Great office (@ uptown pediatrics) http://t.co/oD2c5DIz	New York	40.786	-73.952	40.787	-73.952
2012-12-21 11:54:52	0	Flu game Jordan's are not all that -__-	NY & Fashion & Bitches	40.699	-73.851	40.651	-73.871
2012-12-21 14:32:55	858	When all u had to eat for the past few days is thera flu and chicken noodle soup with no sod @ Herald Square http://t.co/QijveGST	Brooklyn, New York	40.751	-73.991	40.781	-73.977
2012-12-21 15:16:56	546	Hey you, @filaguilar get on mumble? I need 'help'. PLEASE? btw I has flu.	New York City	0	0	40.651	-73.871
2012-12-21 16:31:54	858	My family has the flu so let me sit in the freezing cold to fulfill your needs diary barn .... Lmao no		40.726	-73.353	40.705	-73.363
2012-12-21 17:46:59	1122	Hombre de moca k tiro hijo de dos meses a la pared en livertad al pagar $5000 pesos. La madre lo llevo a el hosp supuestamente por gripe.	N 40Â°45' 0'' / W 73Â°58' 0''	40.636	-74.152	40.565	-74.147
2012-12-21 17:49:19	546	Se me revienta la cabeza!!! Papa Dios saname esta gripe!	NYCâœŒ	40.999	-73.677	41.005	-73.667
2012-12-21 18:00:34	546	Flu. die.	Long Island	0	0	40.744	-73.688
2012-12-21 18:56:00	546	Ok i think dahil sa 9/10 na flu like or cold like symptoms na natriage ko kagabi kaya runny nose, may sore throat, chills na din ako!	concrete jungle	40.861	-73.857	40.697	-73.98
2012-12-21 19:04:59	546	Lo Ãºnico bueno de tener gripe son los caldos de pollo tan ricos que me dan â˜º	USA	40.745	-73.859	40.651	-73.871
2012-12-22 09:02:13	1330	Yo juro q si para q no me de gripe tengo q comer molondrones, me los comerÃ­a...	new york	40.842	-73.87	40.697	-73.98
2012-12-22 10:57:54	0	Flu	New york city	40.95	-73.736	40.929	-73.737
2012-12-22 11:17:10	546	Creo Que Depue De Lo De Anoche La Gripe Me Volvio patra	á´±á´ºá´° á´¼á¶ áµ€á´´á´± áµ‚á´¼á´¿á´¸á´°	40.852	-73.903	40.697	-73.98
2012-12-22 11:29:10	546	hello i-m Sick :*( !!! #Flu	En el horizonte ...	0	0	40.697	-73.98
2012-12-22 12:30:23	1122	@mom9397 Oh No...Getting the flu? xx	New York City	0	0	40.781	-73.977
2012-12-22 18:14:12	546	@RebekahPollner don't talk about it I got the flu	usa	40.677	-74.457	40.684	-74.489
2012-12-22 20:01:48	546	The flu 2 days before I leave for Dallas. Super.	Manhattan	40.775	-73.953	40.781	-73.977
2012-12-22 20:45:05	546	Esta Gripe va de mal en Peor Haora Todo Lo Que como no tiene Sabor :(		40.862	-73.908	40.697	-73.98
2012-12-22 21:52:26	546	@nickgattoooo ooo wah wah wah I'm gatto and I got the flu #callthewahmbulance		40.612	-74.163	40.565	-74.147
2012-12-23 01:34:43	0	Imagine if i really gave a fkk ! Lmfao i hope she catch the flu from this fkk boy ! You got wings then you ready to fly up above	New York	40.952	-73.743	40.929	-73.737
2012-12-23 01:35:37	546	It would be greatttt if someone was taking care of me rn, fuck the flu		40.954	-72.988	40.935	-72.989
2012-12-23 04:49:36	546	@maggiemoylan1 ik but Idek its getting worse I think it's the flu		40.953	-72.988	40.935	-72.989
2012-12-23 12:19:56	546	I would get the flu. If this puts me in the hospital I will kill someone.	New Jersey, U.S.A.	41.056	-74.269	41.042	-74.287
2012-12-23 13:55:15	858	@laurenmatteodo if u have the flu u should be in bed sleeping not on twitter		41.084	-73.534	41.072	-73.565
2012-12-23 16:43:45	1870	Yall flu niggas be Fucking yo for us,&gt;&gt;&gt;&gt;&gt; #RealNiggas	Somerville,NJ	40.622	-74.443	40.622	-74.439
2012-12-23 17:57:00	546	que le echarian al aire para que me haya dado esta tremenda gripe?	Chiqui, Guate (Living in NY)	40.519	-74.422	40.538	-74.378
2012-12-23 18:09:11	1190	tomando limones de vez en cuando si ayuda a que no os de gripe en cortos tiempos, al menos conmigo creo que ha funcionado. @lili0g	Chiqui, Guate (Living in NY)	40.519	-74.422	40.538	-74.378
2012-12-23 19:15:44	546	@christinajuned me too. :( I think I have the flu	New Jersey, U.S.A.	41.056	-74.269	41.042	-74.287
2012-12-23 20:26:11	858	When @CiaraAnnex3 has the flu... Love you but stay the hell away &lt;3	New York, NY - Tampa, FL	40.728	-73.901	40.651	-73.871
2012-12-23 22:22:08	546	Hope im out this hospital buy christmas i have brocutus and viral flu symptons praying i come out ok feel like shit :(	NJ	40.802	-74.214	40.825	-74.21
2012-12-24 02:32:09	858	Girl, you cold, let me suck out your flu n heal that #pussy	paterson nj	0	0	40.697	-73.98
2012-12-24 07:50:44	546	Ay ay ay :( ahora si complete, gripe, dolor de garganta, un moretÃ³n por estar patinando y el tobillo chueco! Que christmas esta :/		40.692	-73.906	40.697	-73.98
2012-12-24 08:50:11	546	I have the flu... Ugghhh (@ Westminster Arms Luxury Apartment Homes) http://t.co/RDozVREt	New Jersey, New York & Chicago	40.674	-74.212	40.662	-74.195
2012-12-24 10:04:27	546	â€œ@RianComan: Flu on christmas eveâ€ ewwwwwwwwwwwðŸ˜·ðŸ˜²		40.702	-73.319	40.693	-73.329
2012-12-24 10:52:13	546	Gripe eh mierda quiere acabar conmigo	Bronx, New YOrk	40.646	-73.795	40.651	-73.871
2012-12-24 11:30:13	546	I have the flu and its Christmas ðŸ˜–ðŸ˜«ðŸ’Š	New York	40.65	-73.638	40.669	-73.638
2012-12-24 11:55:58	546	Got the flu ðŸ˜¡	New York	40.776	-73.324	40.762	-73.324
2012-12-24 14:28:10	546	I have the flu ðŸ˜‘	Utopia	40.818	-74.206	40.825	-74.21
2012-12-24 17:35:44	546	Peroo Naa! Esta gripe ni al salon me dejo ir anoche!	New York |Sfc de Mac,Rep.Dom.	40.812	-73.954	40.781	-73.977
2012-12-24 17:35:57	546	Peroo Naa! Esta gripe ni al salon me dejo ir ayer	New York |Sfc de Mac,Rep.Dom.	40.812	-73.955	40.781	-73.977
2012-12-24 18:20:24	0	This year flu by	New York	40.876	-73.887	40.697	-73.98
2012-12-25 11:58:14	546	AMANESI CON UNA GRIPE MURIENDOME POR ANDAR DE LINDONE ANOCHE COJIENDO CERENO	bronx , new york	40.829	-73.86	40.697	-73.98
2012-12-25 12:15:20	546	Sorry to all the people texting me Merry Christmas. I'm not feeling too merry right now :/ #flu	New York	40.828	-73.227	40.824	-73.21
2012-12-25 12:47:44	546	Y ahira esra gripe que no se quiere ur ahorac es la garganta me voy a poner afonica tengo que curarme para la Fiesta de AÃ±o Nuevo	Lima	40.745	-73.918	40.651	-73.871
2012-12-25 12:54:57	1122	@Jenny_that_girl oh no! You strained your flu?! Get a cast on it, quick!	Galilee/Wilkes-Barre	40.733	-74.063	40.715	-74.069
2012-12-25 13:17:04	0	If someone in the NBA has the flu they always say they suffer from "flu like symptoms" soo u not sure if he has the flu?	Boston	40.692	-73.983	40.697	-73.98
2012-12-25 13:34:26	714	"@throwsomedeees: guess who has the flu -____-" you and me -_-	new jersey	40.875	-74.549	40.073	-74.724
2012-12-25 14:38:10	546	@erick_cxa bien y por aya? Me entro la gripe		40.607	-74.274	40.61	-74.28
2012-12-25 15:36:51	0	RT @ThaBasedGod: RT @carlos2316: Jordan's Flu Game &gt; Kobe's bubble guts game	Jersey/Rack City	40.905	-74.149	40.915	-74.168
2012-12-25 17:11:05	0	Flu game commercial	Montclair, NJ	40.853	-74.201	40.697	-73.98
2012-12-25 18:37:32	546	But the west wing on Netflix makes being bedridden with the flu makes it a little better	nyc	0	0	40.697	-73.98
2012-12-25 19:12:05	1254	Lol uncle a sweat out the flu	ÃœT: 35.1190482,-80.9226575	40.901	-73.832	40.913	-73.829
2012-12-26 02:31:42	546	Estupida gripe no me deja dormir bien. :( #Sick	Bronxxâ™¥	40.916	-73.889	40.944	-73.864
2012-12-26 07:24:33	546	High fever since yesterday , body aches stuffy nose . I HATE BEING sick during the holidays ..	Jersey City, NJ	40.722	-74.049	40.715	-74.069
2012-12-26 08:18:40	546	Miss my cali connection jst a lil....guess im catchin the "boo season" flu :-(	Brooklyn, NY	40.653	-73.897	40.697	-73.98
2012-12-26 09:08:25	546	Flu :(	The Big Apple: NYC, USA	40.588	-73.952	40.697	-73.98
2012-12-26 11:27:56	546	Nothing says merry Christmas and happy new year quite like the flu ðŸ˜·ðŸ˜©ðŸ˜­ #miserable #feellikeshit		40.706	-73.865	40.651	-73.871
2012-12-26 13:09:53	2090	â€œ@mashable: 6 Apps For Surviving Flu Season http://t.co/jnpFpoxGâ€ @ootermind	Snowland	40.645	-73.962	40.697	-73.98
2012-12-26 14:06:28	546	Eve me pego su aquerosa gripe :/	On Planet Earth	40.916	-73.896	40.944	-73.864
2012-12-26 16:08:24	546	aaaand i'm awakeâ€¦.28 hours laterâ€¦I hate the flu.	San Francisco, CA	0	0	40.758	-73.681
2012-12-26 16:32:29	546	FLU ='(	NYC	0	0	40.781	-73.977
2012-12-26 18:52:16	1190	Im tryin not get sick n its like Im surrounded by sick ppl idk y I aint take no flu shot yet or nuffin if I get sick I cnt take it	Harlem, N.Y.	0	0	40.697	-73.98
2012-12-26 19:31:27	858	My nephew is sick with a high fever, I was telling him that I love him and he walked over and gave me a kiss on the cheek. #cutestnephewever	New York	40.811	-73.63	40.812	-73.627
2012-12-26 20:56:05	858	@capotej turns out my local expert has the flu, though, so heâ€™s not answering so quick	New York	0	0	40.636	-73.722
2012-12-26 21:16:20	546	Doris Day better make this flu go away.	NYC, New York	40.62	-74	40.697	-73.98
2012-12-26 21:18:30	546	@ahamg I have the flu so both sound like they'd kill me right now. For you however go with Dogs! It's more fun?	NYC, New York	40.62	-74	40.697	-73.98
2012-12-26 22:29:11	546	I think the flu is coming after me.	new york, new york	0	0	40.781	-73.977
2012-12-26 22:50:03	546	Flu becomes me so tried	I like -â¤	41.063	-74.013	41.056	-74.009
2012-12-27 04:12:02	798	@RastaFariJm ahora me puse yo a mosquiar cm si yo tuviera Gripe ! Lolz		40.919	-74.007	40.923	-73.999
2012-12-27 07:28:07	546	Having the flu while traveling is probably one of the worst things to deal with on a rainy day...	South Boston, MA	40.65	-73.971	40.697	-73.98
2012-12-27 10:46:04	1330	Flu shot survivor	Heaven	40.881	-73.157	40.882	-73.153
2012-12-27 12:35:09	546	@wtfdemirection gripe e meu olho ta lacrimejando muuuito! e vc?		0	0	40.697	-73.98
2012-12-27 12:40:46	546	Flu, fever. Fluid diet. Love this season.		40.93	-74.089	40.945	-74.07
2012-12-27 13:23:43	1254	@danadesposito oh then idk cuz when you get the shot you can get sick for a few daysâ€¦ you probably donâ€™t have the flu	Location - Still Deciding	40.992	-73.991	41.014	-74.006
2012-12-27 18:26:33	858	Slight cooking detour. Lil' sis has the flu, gotta make some soup. Trying not to eat it all.	New York	40.647	-73.961	40.697	-73.98
2012-12-27 18:34:02	546	@BellaShelfo17 Barely, my mom gave me the flu....		40.687	-73.502	40.662	-73.51
2012-12-27 19:18:42	546	Como que me darÃ¡ gripe :/		40.87	-73.899	40.697	-73.98
2012-12-27 19:22:38	546	coughing from the Flu has me discombobulated however 99.5fm programing is part of the much needed remedy 2 strengthen the spirit		0	0	40.697	-73.98
2012-12-27 19:46:02	858	@CaroGizelle tried calling today but no answer, kim just told me she has the flu omg.... steer clear!		0	0	40.781	-73.977
2012-12-27 21:26:07	1870	@CandleCafe Farmacy #Cold &amp; #Flu fighter hits the spot on this brisk winter eve in NYC! (@ Candle Cafe) [pic]: http://t.co/KreaSIzX	NYC | ACK | AZ	40.771	-73.959	40.772	-73.959
2012-12-27 23:27:46	546	in the past month and a half I've managed to get the chicken pox, flu, and now strep throat.		40.585	-73.657	40.585	-73.669
2012-12-27 23:34:25	2090	Are you currently also fighting a cold or flu? Here's some advice. (Via @MensHealthMag) http://t.co/e4CKBvV9	Manhattan, New York	40.785	-73.972	40.781	-73.977
2012-12-27 23:38:06	546	So...i have the flu..ill be drugged up in medicine now. But still have to work. :/)(	NYC	40.752	-73.92	40.651	-73.871
2012-12-28 02:18:11	546	O q se faz com uma gripe maledita q Ã± te deixa dormir hein?! #Raiva #Sono #Dodoi =(	SÃ£o Paulo	40.675	-74.216	40.662	-74.195
2012-12-28 02:37:44	546	@stunder8 vÃ©io, me dÃ¡ vida pra eu Ã± me matar de raiva dessa gripe!! Pleaseee!! ðŸ˜ðŸ˜	SÃ£o Paulo	40.675	-74.216	40.662	-74.195
2012-12-28 03:19:10	858	@YouLoveMiiMii got the flu ?	Oklahoma / New York	40.879	-73.875	40.697	-73.98
2012-12-28 06:35:13	714	Good morning have wake up cal w/Fellipe Luciano in my ear- Flu med is working		0	0	40.697	-73.98
2012-12-28 07:28:40	546	Glad i had my pneumonia shot tho this nasty flu or whatever sure has takrn.its toll on me. Home in my own bed will help	North Carolina	40.76	-73.988	40.781	-73.977
2012-12-28 08:18:36	546	Amaneci mal esta gripe me va a joder el dia	EsperanzaRD actual mente NY	40.85	-73.911	40.697	-73.98
2012-12-28 08:39:45	0	@brunapagnozzi @juliaulhoa_ hahahahahahahaa tava mto fofinha ontem com aquele gorrinhos com flu flu na ponta	BH	40.756	-73.974	40.781	-73.977
2012-12-28 09:12:12	714	Do I really have the flu right now?!?		40.697	-73.665	40.698	-73.65
2012-12-28 09:30:36	714	Mucho frio en New York, o Dios que gripe me agarrÃ³, ufff...	RepÃºblica Dominicana	40.855	-73.904	40.697	-73.98
2012-12-28 09:47:02	546	Feel so sick today, think i'm getting the flu	New York, NY	0	0	40.781	-73.977
2012-12-28 10:45:18	1330	I have to take the influenza shot to go back to school.. -_____- Im kind of nervous.	Elizabeth NJ	40.659	-74.209	40.662	-74.195
2012-12-28 10:55:27	546	Ugggh damn flu	kingston,jamaica	40.66	-73.9	40.697	-73.98
2012-12-28 11:44:06	858	Queloquentonki Mi hermanao Tenemo gripe Tenemo to Esa Vaina Ta Aqui ðŸ˜‚ðŸ˜‚ðŸ˜‚ #MayasVenganporMi	Sleepy hollow N.Y	41.082	-73.863	41.091	-73.87
2012-12-28 12:18:39	546	Enfermo de una Gripe :c	Porai :)	40.758	-74.045	40.767	-74.03
2012-12-28 12:23:47	546	On top of hacking up a lung, my face blew up this morning #rude #flu #attractive #needtomove #tiredofthecold	New York, NY	40.74	-73.983	40.781	-73.977
2012-12-28 12:26:05	1870	Ash walks by the childrenâ€™s play area in the mall and says, â€œI can smell the flu virus from here.â€	Manchester, CT	0	0	40.994	-74.541
2012-12-28 13:19:47	546	I've never been as popular on @Grindr as these days when the flu has kept me imprisoned. #poeticirony	NYC, New York	40.62	-74	40.697	-73.98
2012-12-28 13:36:57	546	This is worse than the flu and the stomach virus combined. Feel paralyzed.		40.946	-73.122	40.929	-73.098
2012-12-28 14:35:58	1190	Why is it so #difficult to get a bloody flu shot? Hopefully, not so bloody.	New York, NY	41.025	-74.242	41.028	-74.237
2012-12-28 15:55:19	546	Esta gripe me tiene que ni el Yogurt de Mango tiene Sabor .__.	Porai :)	40.758	-74.046	40.79	-74.021
2012-12-28 17:59:30	714	I think I'm getting the FLU	Paterson, New Jersey	40.915	-74.187	40.915	-74.168
2012-12-28 19:27:20	714	Not the flu !!!!!!!		40.857	-74.066	40.857	-74.06
2012-12-28 23:11:40	1122	@jonjon29_ you better hope you not getting the flu cause that's what happen to me last week		40.755	-73.974	40.781	-73.977
2012-12-28 23:32:09	546	Maldita gripeðŸ˜­	Republica Dominicana	40.774	-73.986	40.781	-73.977
2012-12-29 04:10:46	714	Y justo cuando creia que todo iba a estar bien, viene la pendeja gripe y me agarra por tercera vez! Po' na'..a darle duro a la medicina!	New York	0	0	40.781	-73.977
2012-12-29 05:35:03	546	Woke up with the flu can't sleep watching @AdrienBroner do his thing	Stamford CT / PR	41.046	-73.519	41.072	-73.565
2012-12-29 09:43:05	798	Through willpower and sheer stubbornness I managed to kick the flu's ass in three days just in time for a mini vacation	New York	40.767	-73.894	40.651	-73.871
2012-12-29 09:49:36	858	it's Saturday which means it's cleaning day for my mom and she's not cleaning ðŸ˜³ I need to take her to the doctor for this flu ASAP	Bronx, New York	40.83	-73.86	40.697	-73.98
2012-12-29 10:06:14	546	Dandole gracias a Dios por otro dia de vida. AquÃ­ bebiendome un te de gengibre por la maÃ±ana para matar la gripe y cojer #Calle Hello #NYC	Gainesville, FL	40.862	-73.921	40.781	-73.977
2012-12-29 10:53:32	546	@DrGrymmLabs feel better! I have the flu. My entire week off from work has been full of the sick.	Norwalk, CT/New York City	41.104	-73.433	41.096	-73.427
2012-12-29 11:56:10	546	no qiero k me de Gripe :'(	D.R SantiaqO :$	0	0	40.731	-74.182
2012-12-29 13:13:26	546	Still recovering from the worst flu ever! High fever, puking, coughing, snot, chest pains ... the while nine.	North Jersey	40.835	-74.178	40.808	-74.187
2012-12-29 13:16:52	714	A snowy manhattan more than makes up for two days lost to the flu.	NYC	40.723	-73.996	40.781	-73.977
2012-12-29 13:27:40	714	Creo que no era gripe, son alergias a la maÃ±ana. #Raro.	Lima, PerÃº	40.575	-74.223	40.581	-74.229
2012-12-29 13:49:53	1870	"You look like a hot cup of soup and I got the flu"	RP	40.863	-74.019	40.854	-74.02
2012-12-29 14:14:41	714	I want to go to the doctor ! I'm feelingg really badd ! I think I have a high fever .. I need medicine D:		40.762	-73.858	40.651	-73.871
2012-12-29 15:59:50	714	If I caught the flu I will be FUMING ðŸ˜¡ðŸ˜¡ðŸ˜¡ðŸ˜¡ðŸ˜¡ðŸ˜¡ðŸ˜¡ðŸ˜¡ðŸ˜¡ðŸ˜¡		40.664	-73.63	40.669	-73.638
2012-12-29 16:25:26	546	Apparently the flu is killing people this year, with my luck it'll happen to me ðŸ˜·ðŸ˜µ		40.464	-74.468	40.073	-74.724
2012-12-29 18:39:47	546	Sera qk aÃ±o new nos bah a llegar sick a papi @juleisymarrero and me,,,FLU,,,,ON..		0	0	40.94	-73.826
2012-12-29 18:42:31	546	I need some codeine, syrup but pills will do as well. My body is killing me, the flu is washing me up.	Brooklyn, New York	40.641	-74.012	40.697	-73.98
2012-12-29 19:53:50	1330	Me: Ugh I had SHIVERS! @missgiselleleon: Me too and it wasn't from the flu! &lt;&lt; We're watching back2back Scandal #ðŸ™Š	NY but my heart's in NC	40.724	-73.954	40.697	-73.98
2012-12-29 20:16:30	546	All travel/party plans on hold until we recover from this nasty flu! #pizzanight #sickday @ The Goodmachers http://t.co/QoMAlXUE	New York, NY	40.746	-73.959	40.697	-73.98
2012-12-29 20:47:58	546	@Jeanniehopper Happy New Year!! having WBAI is invaluable I have the Flu and am supposed 2 rest BUT 2 day was the 1st day I ACTUALLY SLEPT		0	0	40.697	-73.98
2012-12-29 22:45:14	546	I never drank lean for medicinal purposes before today, I'm lean out, I need this flu to die	Brooklyn, New York	40.641	-74.013	40.697	-73.98
2012-12-29 22:58:09	714	Might have the flu? kill me, this was not how I planned on spending my Saturday night. #dying		40.662	-74.346	40.653	-74.346
2012-12-30 01:24:56	546	Pretty sure I caught the flu from my bf	New York	40.931	-73.008	40.936	-73.016
2012-12-30 03:59:12	858	@ImBarbieBitch88 I know you have the flu and all but I'm thoroughly enjoying the heat your fever is giving off #Toasty	North Bergen, New Jersey	40.802	-74.013	40.79	-74.021
2012-12-30 07:19:08	0	+1 (50% of my family is down w/the flu) RT @adrianh: Wishing there was somebody else I could hand the being-the-grown-up baton to.	NYC metro!	0	0	40.961	-74.123
2012-12-30 12:53:40	858	oh my goodness so many people sick with the flu and cold . Stay well all.		40.874	-73.875	40.697	-73.98
2012-12-30 13:37:14	0	@CarlaBradyBug unfortunately, I don't think the irish flu is a legitimate sickness		40.78	-73.978	40.781	-73.977
2012-12-30 14:32:56	858	@tbolling07 It's best to take medicine when you first see signs of the flu.	New York	40.719	-73.327	40.73	-73.325
2012-12-30 15:29:53	1330	@Lynsonya69 I got a flu shot when I was hospitalized in October. And I don't have a fever :/	Rocky Point, New York	40.95	-72.932	40.936	-72.936
2012-12-30 15:49:47	0	@frannello sabes la gripe que peguÃ© con este calorcito. Me cacho en 10. http://t.co/Z1UKmUr2	hic et nunc	40.735	-74.005	40.781	-73.977
2012-12-30 19:14:17	798	I think my #flu is finally gone #ResidualDelays #Getit	New York City	40.835	-73.862	40.697	-73.98
2012-12-30 19:47:19	0	Â¡Ni mÃ¡s ni menos! El moquillo a chorro!!! RT â€œ@EnmanuelRM: @Tirana69 ola Karina ke ase con gripe como RM y moco o ke aseâ€	Varanasi, Uttar Pradesh, India	0	0	40.662	-73.705
2012-12-30 19:56:17	546	â€œ@reneegraziano: The flu has brought new Meaning 2 the words HOME SICK!!!! Stir crazy ...â€feel better!	Queens New York	40.74	-73.755	40.651	-73.871
2012-12-30 20:14:04	546	@the_regis estou quase tendo uma overdose para melhorar dessa gripe! KKKKK.. Gripe + frio + pessima comida nao Ã© mt boa a combinaÃ§Ã£o!	Barueri	40.875	-73.884	40.697	-73.98
2012-12-30 22:15:31	546	Hate you! Gripe! :(	Guatemala	40.629	-74.16	40.565	-74.147
2012-12-30 22:18:54	546	Aaagg maldito flu vete de aquÃ­ =/ !! hurts all my beautiful body=/ !!	New Jersey	40.786	-74.02	40.785	-74.008
2012-12-30 22:45:42	0	@jdjudge FYI I hadn't left the house since X-mas day! #flu So I've been catching up with movies these days.	NYC, New York	40.62	-74	40.697	-73.98
2012-12-31 02:04:04	546	Kim Kardashian ta prena de Kanye West, lo estan pasando en todas las noticias. Yo toy acotao con gripe y fiebre y NADIE dice na'..	New York	0	0	40.781	-73.977
2012-12-31 07:44:57	546	Despertar a las 3, 4 &amp; a las 6:30 sinceramente Alexa no encontrÃ³ otro mejor momento para enfermarce con esta gripe -_-' #backtosleepFINALLY	Coram, United States	40.87	-72.984	40.879	-73.006
2012-12-31 09:07:55	546	De lo Ãºnico que podrÃ­a arrepentirme es de respirar...esta gripe maldita y furiosa no se quita.	PerÃº	40.625	-74.262	40.624	-74.245
2012-12-31 09:53:40	798	Good morning last day of '12...flu all gone, gorge dress hanging, Loubs are red-y, dreamy NYE date and now #KIMYE My years complete #2012	New York City	40.789	-73.974	40.781	-73.977
2012-12-31 13:25:09	858	She said her favorite ones the Red, white and flu, do you got the matching jacket , girl you know I dooooooooo yeaaahhhh		40.907	-73.827	40.913	-73.829
2012-12-31 13:40:03	546	@Quarterback_7 na i got a super saiyan flu		40.921	-73.852	40.944	-73.864
2012-12-31 13:47:21	0	"@MatureMolly: "Every outfit that you wear looks like you have the flu" @Scarlet0Hara" #ImLazy	Garden City, New York	40.73	-73.664	40.725	-73.646
2012-12-31 13:50:31	546	Kevin tiene gripe mi bebo		40.739	-73.855	40.651	-73.871
2012-12-31 14:18:31	858	Janis is down with the flu. Poor thing. So Pacha na lang tonight? I don't think I'm down with wearing adult diapers for the Times drop!	Body: Manila, Heart: New York	40.72	-73.99	40.781	-73.977
2012-12-31 17:03:11	546	@Marisa1622 I hope so this flu kicked our A**es	New York	40.76	-73.786	40.651	-73.871
2012-12-31 17:47:04	546	Boring new years eve at home....Battling the flu hard	bayonne	40.657	-74.129	40.672	-74.105
2012-12-31 18:19:57	0	Got around to seeing Django.... It was excellent film. Really can't imagine a gripe, hell the 2:45 went by in no time. #stankinapproved	Bed-Stuy	40.679	-73.937	40.697	-73.98
2012-12-31 18:27:22	546	It's looking more and more like I'll be spending NYE in bed with the flu. I bought this new tie for nothing.		40.678	-73.953	40.697	-73.98
2012-12-31 18:33:31	0	Happy flu year!	Los Angeles	40.765	-73.962	40.781	-73.977
2012-12-31 18:45:02	1330	: this flu shot &lt;&lt;&lt;&lt;&lt;&lt;&lt;&lt;&lt;&lt; Oh boy!	stripclubbb â™¥	40.744	-74.235	40.731	-74.182
2012-12-31 19:08:12	858	@faiello03 I'm stayin home I can barely move I feel like shit and my mom has te flu so I'm takin care of her	Northern New Jersey	40.835	-74.235	40.834	-74.243
2012-12-31 21:15:58	546	@runonsentenc3 dude I'm in with a flu :(	New York City	40.634	-74.096	40.565	-74.147
2012-12-31 21:32:40	546	Si yo me pongo perfume, con esta tos y esta gripe, hay que salir a comprarme un tanque de oxÃ­geno al Seven-11 de la esquina.	Varanasi, Uttar Pradesh, India	0	0	40.662	-73.705
2012-12-31 21:53:04	546	Staying in tonight cause I have the flu but Donny Danny and Gab are staying in with me.	New York City	40.634	-74.096	40.565	-74.147
2012-12-31 22:15:29	546	@DDub_Gurl4Ever send sne over her to get rid of this damn flu I have	New York	40.756	-73.788	40.651	-73.871
2012-12-31 22:20:03	546	Being forced out to the bars by my sister... With the flu #yolo #NYE	New Jersey/ New York City	40.726	-74.004	40.781	-73.977
2012-12-31 23:17:31	546	The flu ain't gunna stop meeeeee ðŸŽ‰		40.804	-73.956	40.781	-73.977
2013-01-01 00:00:13	546	@_calluna doing the same in a jack Skellington bath robe with the flu. Happy New Year love	Dreaming of Europe, New Jersey	40.573	-74.458	40.552	-74.464
2013-01-01 00:13:44	1870	fappy flu smear	long island	0	0	40.765	-73.924
2013-01-01 10:05:21	546	Sooo I still have the flu. nice way to wrap up 2012 but terrible way to start the new year	New Jersey/ New York City	40.726	-74.004	40.781	-73.977
2013-01-01 11:11:07	546	@RichieeVee strep &amp; flu ðŸ˜– I haven't felt right in 4days ughhhhh	Eastchester, NY	41.026	-73.77	41.026	-73.755
2013-01-01 11:42:05	858	my mom along with everyone else in my household gave me the fluðŸ˜’ starting the year off rightðŸ‘Œ *sarcasm ends*	Bronx, New York	40.83	-73.86	40.697	-73.98
2013-01-01 13:18:28	546	Idk whats worse ... My hungover or having the flu ðŸ˜– #happynewyear		41	-73.681	41.034	-73.687
2013-01-01 15:34:40	546	I need to get over this flu dawg	BRXXKLYN x DETRXIT	40.697	-73.952	40.697	-73.98
2013-01-01 16:01:21	858	Mom's got the flu ðŸ˜”ðŸ˜·		40.773	-73.507	40.768	-73.53
2013-01-01 16:07:31	858	Mom got the flu so I guess ill be cooking today ... My whole family about to taste some good stuff !!	Brooklyn, New York	40.624	-74.023	40.697	-73.98
2013-01-01 17:17:17	546	LLego el jarabe para la gripe @Gretchenlora @EduardLora @DrEdwinEspinal http://t.co/3R8jR7DP	Manhattan,NY	40.855	-73.928	40.781	-73.977
2013-01-01 17:44:09	2090	@GJ_NYC Who knew those fruity nuggets have anti-flu properties	Manhattan, NY	0	0	40.781	-73.977
2013-01-01 19:09:17	546	â€œ@_brittschneider: The fact that this break I had the flu and now it's turning into bronchitis/pneumonia &lt;&lt;&lt;&lt;â€ no way, me too		40.847	-73.107	40.859	-73.117
2013-01-01 21:10:03	546	I hope I'm not gettin the flu.. I feel like I get that shit every year, how am I still alive?	nj	40.585	-74.446	40.552	-74.464
2013-01-01 22:01:56	798	So grateful another year has gone by and I have avoided all sickness! #healthy #flu #sickness	Brooklyn, NY	0	0	40.697	-73.98
2013-01-01 22:02:21	546	Finger toes- the most activity I've done all day #flu #sick #bronencamera @ Wolf Den http://t.co/6LNjwNcF	ÃœT: 40.732012,-73.875026	40.745	-73.951	40.651	-73.871
2013-01-01 22:17:40	0	I'm not hungover I have wine flu ðŸ˜žðŸ·		40.953	-73.995	40.945	-73.993
2013-01-01 22:47:02	546	Whaddup tho flu.	Brooklyn	40.687	-73.976	40.697	-73.98
2013-01-01 23:34:27	714	I would get high fever from the cold...		40.94	-73.927	40.96	-73.919
2013-01-01 23:45:16	798	Oop! Not the flu, thank god.	Brooklyn	40.688	-73.977	40.697	-73.98
2013-01-02 00:32:35	858	So tomorrow when I'm so high that I can barely stand anymore I'm calling my mom and telling her that I caught the flu from my nephew ðŸ˜	fairyworld	40.711	-73.403	40.703	-73.412
2013-01-02 01:04:28	858	@jsubeda Thanks dude!! It does hurt a lot... And the flu sucks too! Looks like you have it worse than me... you feel better now!	Infinity and Beyond*	0	0	41.096	-73.427
2013-01-02 02:20:46	0	High fever, can't find my car keys and now engine light comes on. #mylucksucks #whyme		40.95	-73.955	40.954	-73.956
2013-01-02 08:46:00	546	La gripe &lt;	Currently Residing Earth	40.831	-74.079	40.828	-74.067
2013-01-02 09:21:04	546	@Piikhy Si, pero ya voy de salida, pero esa gripe te hace feÃ­simo, te hace doler hasta los huesos y sin ganas de hacer nada...	NY	40.751	-73.867	40.651	-73.871
2013-01-02 10:28:42	546	The flu&lt;&lt;&lt;&lt;		40.966	-74.876	40.963	-74.884
2013-01-02 11:08:10	546	@GOS21777 Pensaba que era la gripe,por que esta acabando por alla	New York	40.832	-73.92	40.697	-73.98
2013-01-02 13:34:16	546	Maybe me @hannahspinola and @milacaponee should all snuggle today since we all have adorable high fevers hehe #notcutetho	Seaford, NY	40.688	-73.491	40.668	-73.494
2013-01-02 14:35:43	546	I barely got any sleep with the high fever and coughing I had all night	Woodbridge, VA	40.793	-74.006	40.793	-74.004
2013-01-02 16:07:41	546	Se me estaba pasando la gripe pero despues de este frio ni fregando se me pasa	Peru	40.673	-74.207	40.662	-74.195
2013-01-02 18:01:02	546	netflix is really keeping me occupied as i lay in bed with the flu		40.502	-74.244	40.565	-74.147
2013-01-02 19:33:31	546	#StoryBehindMyScar the IV scars from getting my tonsils out and having the flu.		40.479	-74.289	40.484	-74.275
2013-01-02 20:16:49	1330	Y por ahi viene la gripe	Bronx,NY	40.872	-73.902	40.697	-73.98
2013-01-02 20:53:08	546	@briellekievitt I have the flu too!!!! Lets be miserable together		40.952	-74.296	40.962	-74.304
2013-01-02 23:46:25	1254	For the record my dad has a cold an recently claimed colds are just as bad if not worse than the flu ðŸ˜‘	noo yawk noo yawk	40.782	-73.949	40.781	-73.977
2013-01-03 02:36:35	546	Coldly flu..... Y al salir andar gorro bufanda mil suters tres pantalones y boats no es d Dios	ÃœT: 40.9315846,-73.8877974	40.931	-73.892	40.944	-73.864
2013-01-03 05:54:47	546	Thank you dad for giving me the flu		40.955	-73.829	40.944	-73.864
2013-01-03 06:27:41	546	NyQuil, y u no work?! #tired #flu #sorethroat #headache #stuffynose #notahappycamper	Long Valley, New Jersey	40.78	-74.737	40.073	-74.724
2013-01-03 07:27:49	546	@TrulyJulieRocks we are north! Lol you are right! I do not like the cold and I'm also fighting a case of the flu :/	New York City	40.75	-73.992	40.781	-73.977
2013-01-03 07:46:56	546	One good thing about me having the flu, it's fixing my sleeping pattern. Once I'm better I'm living a new life. #optimism	Bronx, New York	0	0	40.697	-73.98
2013-01-03 08:34:03	546	Went to bed shivering cold, high fever, &amp; had a massive headache.. It was very hard to get out of bed this morning ðŸ˜”		40.67	-74.194	40.662	-74.195
2013-01-03 08:57:09	714	If this is the flu ill cry		40.832	-74.116	40.817	-74.103
2013-01-03 09:37:26	546	@McGrupp_ @adorablakes @skipbarts trey needs to come over and ladle Chicken soup down my gullet. Fucking wook flu	New York, NY	0	0	40.781	-73.977
2013-01-03 10:24:47	546	I have he flu cause of duva		40.837	-74.114	40.817	-74.103
2013-01-03 10:40:36	546	Day 5 of Battle of the (flu) Bug. Last nite I sounded like a guy &amp; was just as cranky. Always thought I was better than that. Guess not.	New York City	0	0	40.781	-73.977
2013-01-03 11:35:34	1190	@Jawunda we're all dependent on medicine, why you think we get flu shots. So we can get sick before we get sick. Shits messed.	St Catherine, Ontario	40.736	-73.937	40.651	-73.871
2013-01-03 11:41:02	546	@kikelazoyo aqui mas pegada q la gasolina con una gripe	ÃœT: 40.9315846,-73.8877974	40.931	-73.892	40.944	-73.864
2013-01-03 11:59:45	546	@DonnieWahlberg hope ur having a great day! As for me I'm still sick with the flu :( #LOVEEETERNAL	New York	40.76	-73.786	40.651	-73.871
2013-01-03 14:04:21	1330	Just got a flu shot by a Mila Kunis lookalike #whydidithavetoend		40.526	-74.201	40.565	-74.147
2013-01-03 14:52:00	546	I have the flu. ðŸ˜· and no antibiotics and can help me #slowly #dying		40.776	-73.464	40.784	-73.474
2013-01-03 15:19:29	546	5wks down on 10wks trip &amp; this flu is not budging #caitagathiskind! NOT HAPPY JAN!	Sydney	0	0	40.651	-73.871
2013-01-03 16:05:00	2090	Foods that produce mucus vs foods that eliminate mucus. Good to know during cold and flu season! http://t.co/alezm4Zf	New York, NY	0	0	40.898	-73.643
2013-01-03 16:09:01	2090	All im saying is thank god someone invented the flu mist instead of the shot		40.943	-72.979	40.935	-72.989
2013-01-03 16:53:21	546	I feel like I'm getting sick .... Fighting it so hard!! No flu for me please!! ðŸ˜«	NYC- on a plane...	40.726	-73.994	40.781	-73.977
2013-01-03 18:13:03	546	Do I have the swine flu or something...	sparta	41.049	-74.64	41.054	-74.612
2013-01-03 18:32:31	714	Is it possible to get the flu twice in one year?	NJ	41.072	-74.275	41.107	-74.28
2013-01-03 18:33:40	1430	Wtf the news just said 100 something total people in NY got the flu LAST YEAR and 3,000 something people have it TODAY in NY.	New York City	40.715	-73.997	40.781	-73.977
2013-01-03 18:47:54	546	Add me to the list of people who caught the "happy new year flu"		40.739	-74.333	40.737	-74.329
2013-01-03 21:12:41	546	So fucking #sick #inbed with the #flu. I don't like this. I can't do anything	norwalk, CT	41.102	-73.418	41.096	-73.427
2013-01-03 21:37:35	546	@jessicah0pe wahh i know :( i still have the flu and i just wanna be better!! hope you have an awesome night babes &lt;3		0	0	40.868	-73.081
2013-01-03 22:34:35	546	Fighting the flu Is it to late to get vaccinated ?	Robinson,Texas	40.718	-74.363	40.712	-74.362
2013-01-03 22:42:01	1870	Don't ask me if i had the flu or a cold if when I tell u it was the flu ur gonna tell me it wasn't. Tf u ask for	nj	40.585	-74.446	40.552	-74.464
2013-01-03 22:44:06	546	No wonder i got theflu.. Ive never gotten a flu shot #whoops ðŸ’‰		40.806	-73.506	40.815	-73.504
2013-01-03 23:11:05	546	@Gizmo_Wobb word, I feel like I'm getting the flu. I have no appetite and when I eat it just doesn't go down well ðŸ˜		40.716	-74.039	40.715	-74.069
2013-01-04 00:23:29	546	High Fever, swollen tonsils, stuffy nose... Now pink eye?! ðŸ˜” I never catch a break. Lol		40.766	-74.152	40.748	-74.12
2013-01-04 01:18:09	546	@iam_me03 me too! Well I have the beginning of the flu symptoms, hopefully it it won't get worse lol		40.755	-74.035	40.073	-74.724
2013-01-04 01:45:37	546	@EddieEinbinder got strep throat and wook flu from Phish. Augmentin cycle until Wednesday. 104 degree fever Tuesday night. Now thatâ€™s fun	New York, NY	0	0	40.781	-73.977
2013-01-04 06:37:05	546	Fucking flu dont let me sleep wtf ðŸ˜¡ðŸ˜¡ðŸ˜¡	Sunset park brooklyn, ny	40.65	-74.007	40.697	-73.98
2013-01-04 06:46:19	546	@yanildelacruz eta gripe no me deja dormir	Sunset park brooklyn, ny	40.65	-74.007	40.697	-73.98
2013-01-04 07:25:46	546	@Choco_Conny the whole house got flu. :( what a contagious disease!	Jesus Christ â™¥	40.735	-73.879	40.651	-73.871
2013-01-04 10:15:59	546	"@Lysssssssa: Never felt anything like this before the flu is no fuckin joke" I feel that ive been home sick the last two days	Norwalk, CT	41.108	-73.385	41.096	-73.427
2013-01-04 11:44:09	546	This fuckin flu can suck my left tit !!		40.545	-74.221	40.565	-74.147
2013-01-04 12:53:46	858	@TAINODAVI yup got the flu - you?	NYC - Jersey City	40.748	-74.039	40.715	-74.069
2013-01-04 14:33:09	714	Its flu season and I pray to God I don't have that	Brooklynnnnnnn Newyork	40.699	-73.985	40.697	-73.98
2013-01-04 15:20:44	714	This whole flu thing is a major buzzkill	Seaford, NY	40.688	-73.492	40.668	-73.494
2013-01-04 16:07:16	546	This flu is carping my style	New York City	40.792	-73.974	40.781	-73.977
2013-01-04 16:18:19	1190	if you got the flu , strep throat , or anything besides the common cold stay yo sick ass in the house .	JerseyGal	40.732	-74.241	40.726	-74.233
2013-01-04 16:19:23	546	Soooooo I have the flu a throat &amp; double ear infection &amp; a hacking cough! Good news I lost 13 pounds since I last weighed myself a week ago	New York	40.76	-73.786	40.651	-73.871
2013-01-04 16:34:18	546	Home in bed recovering from Flu waiting on Wifey aka Karen take care of me (@ Avalon North Bergen) http://t.co/NWIa38W5	NYC - Jersey City	40.789	-74.024	40.79	-74.021
2013-01-04 17:11:14	546	Ok I know I have the flu but this is blowing my mind on a couple different levels.... http://t.co/SNHDRk6p	NYC	0	0	40.651	-73.871
2013-01-04 18:02:06	546	Fucking flu	NJ	40.78	-74.015	40.769	-74.017
2013-01-04 19:34:53	546	Today was one heck of a long day at work. Nice night out last night....very late. Flu still not 100% gone. Fun though.	Westchester County, NY	0	0	40.697	-73.98
2013-01-04 20:33:57	798	@Mystweeted I said no to my doc on flu shot. He said "don't come to me if you get the flu." I didn't. Yes, lets have a great 2013!	Westchester County, NY	0	0	40.697	-73.98
2013-01-04 20:58:13	546	@NYRNashty thanks! I have the flu bad and it seems like I Can't catch a break between my husband and the kids! I wanna hide away	New York	40.76	-73.786	40.651	-73.871
2013-01-04 21:27:57	858	Feel better my princess. â¤ RTâ€œ@_BombShelll: Dios Mio Que Gripe Tengo Yo ðŸ’€ðŸ˜ªâ€		40.929	-74.149	40.915	-74.168
2013-01-04 21:46:02	546	Stuck with a light flu &amp; runny nose. No fun!!! Give me chocolate! #flu #chocolate	Dubai UAE	40.739	-73.984	40.781	-73.977
2013-01-04 21:53:32	714	@LindseyyGRippp can u get the flu even though u got the flu shot? I'm feeling like I got it haha	New Jeresey	40.969	-74.295	40.962	-74.304
2013-01-04 22:22:17	2090	The flu is even worse for people with #fibro, which is why I always get a flu shot since diagnosis. It's helped only 50% of the time.	NYC (Washington Heights)	0	0	40.781	-73.977
2013-01-04 23:00:06	546	got da flu for 2 weeks now damn dis shit wont go away	Brooklyn	0	0	40.697	-73.98
2013-01-05 00:26:07	1430	Thx man! The flu is going nuts up here! â€œ@djrstorm: @dave_kat awww. . .get well soon:-/â€	New York, NY	40.8	-73.939	40.781	-73.977
2013-01-05 02:03:13	546	Con una buena gripe ando!!! Pero efectivos unos caramelos que hicieron probar, ya esta Ok esa garganta.	Quito	40.776	-73.844	40.651	-73.871
2013-01-05 04:05:06	714	Uhhh I think I might be getting the flu /:		40.869	-73.059	40.872	-73.046
2013-01-05 06:28:32	714	I really hope I'm not getting the flu. It at least needs to hold off until I get home! #sick :(	Northport, AL	40.762	-73.987	40.781	-73.977
2013-01-05 08:16:22	546	@meghanw7 I got the flu. :( just recovering now!	Brooklyn, NY	40.708	-73.94	40.697	-73.98
2013-01-05 09:53:28	858	Running on no sleep my poor daughter has the flu	Toronto âœˆ New York	40.691	-73.923	40.697	-73.98
2013-01-05 10:05:42	1430	"We're barely into this year's flu season and already the state Department of Health has reported three deaths related to influenza."	istanbul	40.721	-74.004	40.781	-73.977
2013-01-05 11:54:16	546	@lyndenvolpe uggggggggg. It's official...I have the flu. #influenzaA	New York, NY	40.719	-73.996	40.781	-73.977
2013-01-05 12:31:01	546	@Marisa1622 not good! I have the flu along with a double ear infection and a throat infection! I'm on 3 diff kinds of meds	New York	40.76	-73.786	40.651	-73.871
2013-01-05 13:19:55	858	@leamorgannn she really has the swine flu?!	where ever u want me to be	40.943	-73.98	40.945	-73.993
2013-01-05 14:03:07	858	@Babyzano @SassyCashew tetah is sooo over this flu... This better be over this weekend! #sickofbeingsick	Blackhawk , Ca	40.732	-74.008	40.781	-73.977
2013-01-05 14:40:24	858	â€œ#Capricorn likes spending time with themselves. This can be reading a book, playing a video game, or just sleeping.â€ @JessikaGotti or flu!!		40.66	-74.103	40.672	-74.105
2013-01-05 14:53:46	546	Umm Mr. Flu I'd appreciate it if u moved on thanks..u son of a bitch.. Day 3 #bullshit		40.747	-73.853	40.651	-73.871
2013-01-05 15:17:39	858	Yo conoco personas que desde que tienen gripe la usan de excusa para beber romo que disque eso la quita	bronx,new york	40.667	-73.959	40.697	-73.98
2013-01-05 16:00:21	546	Starting off 2013 with a bang!! On my flu swag..ðŸ˜·	new york	40.786	-73.472	40.784	-73.474
2013-01-05 16:15:44	546	@mvbattista I was asleep all of yesterday. I got 48 hour flu or something. It's bad.	New York, New York	0	0	40.815	-73.665
2013-01-05 16:24:18	1870	Ima let my dad know asap! RT @jussimplyflacka: @ThisNigga_Nelv lol well go to the pharmacy and find it te quita la gripe and la tupicion	DYCKMAN CITY^!	0	0	40.781	-73.977
2013-01-05 16:27:45	1330	Flu shot	Connecticut	41.069	-73.489	41.07	-73.481
2013-01-05 16:52:59	546	Hate having the flu	Strood	40.728	-73.795	40.651	-73.871
2013-01-05 17:23:41	546	i hope i gave you the flu last night.	new jersey	40.81	-74.01	40.79	-74.021
2013-01-05 17:42:17	1122	@REAL_laradona I'm starting to feel sick too ðŸ˜­ðŸ˜­ u have the flu tho right? Gah that's so rough		40.85	-74.226	40.857	-74.228
2013-01-05 18:08:32	546	Maldito flu sueltame!!! ðŸ˜«ðŸ˜¡	yOnkers, NY	40.943	-73.861	40.944	-73.864
2013-01-05 18:18:12	714	Is there an official @Foursquare hackathon hashtag? Getting over the flu, and limited on what I can do tonight cc/ @dens	East Village, NY	0	0	40.781	-73.977
2013-01-05 20:24:07	858	CuÃ¡ndo a un hombre le da gripe xq actÃºa como sÃ­ fuera a morir??	al infinito y mÃ¡s aya....3	41.115	-74.158	41.112	-74.142
2013-01-05 20:44:49	546	Sick people better stay away from me from now on! This is no longer funny #flu #sick	Wayne, NJ	40.948	-74.259	40.948	-74.242
2013-01-05 20:50:59	546	Almost done with the flu/rewatching Glee S1. I think Ryan Murphy is making fun of you. #revenge	New York City	40.746	-73.994	40.781	-73.977
2013-01-05 21:01:18	546	@superpixelchris not leaving the apt anytime soon with this flu! :)	Hoboken, NJ	0	0	40.745	-74.029
2013-01-05 21:21:08	546	Even tho I have the flu I still feel guilty not boxing today grrrrrr	Jersey	40.959	-74.16	40.959	-74.156
2013-01-05 21:32:00	0	That's happening. On the couch with every decongestant Duane Reade had available. #flu #do @ 280 Mulberry St http://t.co/SHfPjCB6	ÃœT: 40.9360586,-73.7563656	40.723	-74.001	40.781	-73.977
2013-01-05 21:50:06	546	kick rocks, flu. you're the worst.	nyc via sf via la via mom	0	0	40.781	-73.977
2013-01-05 21:54:20	546	Si la medicina no me kita la gripe el tequila si :)	piscataway nj	40.571	-74.443	40.552	-74.464
2013-01-05 22:15:23	546	.... I am so sickies..again....it must be flu season everyone its sick....	Where I wanna be....	40.868	-74.116	40.855	-74.127
2013-01-05 22:16:50	546	@faraazcannes haha ,,since I saw you I been 2 Northern &amp; Southern California, Last night arrived 2 New York ,,, all with worst Flu ever!!	Blackhawk , Ca	40.732	-74.008	40.781	-73.977
2013-01-05 22:17:47	546	i'm convinced that once the ball dropped &amp; the year turned 2013, everyone got the flu. feel better, sick tweeties!		40.797	-73.375	40.803	-73.337
2013-01-05 23:29:57	546	I feel sick as a DogðŸ•ðŸ˜«ðŸ˜¥ðŸ˜°ðŸ˜´ Enfermino esta gripe no esta fÃ¡cil ðŸ˜° Dios kiera y me sienta mejorðŸ™ @ Home http://t.co/PoAtn3uh	New York	40.851	-73.93	40.781	-73.977
2013-01-05 23:55:45	546	Un tapi por favor para q sÃ© vaya estÃ¡ desgraciada gripe Hija de Catalino ...	al infinito y mÃ¡s aya....3	41.115	-74.158	41.112	-74.142
2013-01-06 00:32:08	1330	Just took my last Tamiflu. So long, and good riddance to both the flu and that wonderful/horrible drug.	New York, NY	40.744	-73.918	40.651	-73.871
2013-01-06 01:02:21	546	This whole trying to sleep thing doesn't really work when you have the cold/flu plague. #knockmeoutmeds #likenow		40.686	-73.954	40.697	-73.98
2013-01-06 04:09:34	1190	Damn, I'm sick... or maybe it's the effect of the flu shot...		0	0	40.697	-73.98
2013-01-06 08:24:42	546	FLU SUXS..:(	nnj..nyc.	40.765	-74.032	40.767	-74.03
2013-01-06 11:25:12	546	@hashtagjimfiler did you catch the flu over break too?		40.693	-73.498	42.747	-75.77
2013-01-06 12:31:55	546	Ayer la Gripe me dio una pela de calzÃ³n quitao pero hoy amaneci un poco mejor	Bronx,NY	40.872	-73.902	40.697	-73.98
2013-01-06 12:59:11	546	omg. sick as a dogggg. couldn't be happier to have dr. @NewJerseyWHAT to take care of me :) #flu #sick #dayquil	NYC	40.742	-74.029	40.745	-74.029
2013-01-06 13:14:48	546	Diablo que cuaja, esta gripe va pa Largo	Bronx,NY	40.872	-73.902	40.697	-73.98
2013-01-06 14:47:15	546	Recovered from flu just in time to head to #2013CES (@ Newark Liberty International Airport (EWR) w/ 86 others) http://t.co/1Z6LtvDd	New York, NY	40.69	-74.179	40.69	-74.178
2013-01-06 16:09:24	546	After the last 4 days of the flu, so glad to be back at the gym. #noideahowhappyiam	Woodbury, NY & Topeka, KS	40.796	-73.517	40.787	-73.542
2013-01-06 16:11:28	1122	@DiscreetLatino flu?	Astoria, NYC	0	0	40.781	-73.977
2013-01-06 16:38:59	1330	#Happiness is infectious. Like the #flu. But luckily, I got my flu shot today!	New York, NY	40.783	-73.975	40.781	-73.977
2013-01-06 16:45:53	546	@DonnieWahlberg so happy to see u in my timeline! I'm still sick with the flu! 1 week sick! Hope u are enjoying ur weekend! #LOVEEETERNAL	New York	40.76	-73.787	40.651	-73.871
2013-01-06 17:29:00	1122	â€œ@T_izzzzy: Having the flu sucksâ€ nigga you ain't sick		40.464	-74.492	40.073	-74.724
2013-01-06 17:51:35	798	@alwaysSINvogue siii el tiene toh y no es gripe	New York queens	0	0	40.651	-73.871
2013-01-06 18:17:17	546	Damn Flu	New York	0	0	40.651	-73.871
2013-01-06 19:11:54	546	Ready for this flu to go away.		40.867	-73.85	40.697	-73.98
2013-01-06 20:02:53	1330	@gretawire I got a flu shot but they say you can STILL can sick!	Bay Shore, NY	40.744	-73.286	40.755	-73.293
2013-01-06 21:02:02	1330	Take this flu! #justjuiceit @ Home http://t.co/gfYoSm8i	Brooklyn, NY	40.719	-73.951	40.697	-73.98
2013-01-06 21:20:19	546	We about to go in Flu and all on #Picantetime on http://t.co/OkNu5Zou djerickenlamezcla @ Inthemixxradio http://t.co/BpW6tYrb	Yonkers, NY	40.957	-73.871	40.944	-73.864
2013-01-06 22:04:29	546	I cant belive i have the damn flu ðŸ˜¢ðŸ˜·ðŸ˜–		40.677	-73.866	40.697	-73.98
2013-01-06 22:05:37	546	@Dmitch2224 flu*	North Bergen, New Jersey	40.802	-74.017	40.79	-74.021
2013-01-06 22:36:09	798	This whole flu thing is not working for me or the fact that I have to work full time this week and Kaths going to Florida ... Cool	â‘¤â‘ â‘¥ Øª	40.911	-73.559	40.907	-73.556
2013-01-06 23:21:59	798	@ProCheer_Wendy Ugh. I just finally kicked this winter's flu. Hope you feel better soon.	Davis, CA	40.722	-74.348	40.712	-74.362
2013-01-06 23:57:35	858	my mom is going in right now...and she definitely is coming down with the flu. idk where shes getting the energy from.	NYC âœˆ Boston âœˆ Accra	0	0	40.781	-73.977
2013-01-07 01:49:33	1870	@cassidyfarrelly do you remember that aol im sound "it's flu season." We would play it every time and laugh hysterically lmfaoooo ðŸ˜‚ðŸ˜‚	NYC	40.717	-73.885	40.651	-73.871
2013-01-07 02:43:45	714	Might have to go to the dr later, if this is the flu, I'm going to need to get an rx for tamiflue... my vaca won't be ruined by the flu!!!	Colombia/ Westchester Girl	41.05	-73.791	41.031	-73.835
2013-01-07 02:49:06	714	#fml definitely seems like the flu!! http://t.co/JblmYR4i	Colombia/ Westchester Girl	41.05	-73.791	41.031	-73.835
2013-01-07 06:00:54	546	@Brittany__Banks Oh, getting MAGFest flu was so worth it.	Brooklyn, NY	40.751	-73.975	40.781	-73.977
2013-01-07 06:58:15	858	@alandhutch all of them you can do all of that with.You should take an airborne tablet&amp;just drink some Thera flu or zycam .	gettinTHESEcoins	41.05	-73.549	41.072	-73.565
2013-01-07 07:54:15	714	Did Miss underwood just say I got the flu like no I just coughed	Westfield,Nj	40.689	-74.26	40.696	-74.267
2013-01-07 08:14:40	1430	Flu infections sweep America hospitalizing thousands and leaving 18 children dead of complications, ... http://t.co/Yf9eQikm	Long Island	40.779	-73.729	40.781	-73.725
2013-01-07 08:18:18	1330	It's not too late to be vaccinated--even if you think you have already had a case of the flu. More than one strain is circulating.	Long Island	40.78	-73.729	40.781	-73.725
2013-01-07 08:41:22	714	Alguien me puede confirmar si se puede pasar un virus por whatsapp? El de la gripe, especÃ­ficamente	New York	0	0	40.781	-73.977
2013-01-07 09:35:43	546	Everyone is sick - I hope all the rest of you who are still healthy are taking zinc and washing your hands! #flu	Morristown NJ & Rehoboth Beach	0	0	40.799	-74.479
2013-01-07 10:24:11	546	Â¡Â¡Lo que me faltaba!! Ahora ya no sÃ³lo son mis noches en vela, sino que hoy amanecÃ­ con gripe.... #Genial #Lunes &amp; yo #MeSientoMoribunda :(	huntington N.Y	40.876	-73.423	41.096	-73.427
2013-01-07 10:25:04	546	How did Mike drop 38 in an NBA finals game with the flu.. I feel like I can't even get off the couch to go get a drink of water		40.773	-73.951	40.781	-73.977
2013-01-07 10:44:50	546	The flu calls for plain bagels (@ Bagel Bin) http://t.co/Awvom24n	New York City / Citi	40.718	-74.569	40.719	-74.569
2013-01-07 11:54:19	546	@Elcoroguey bn gracias a dios con una gripe k no es miaaa...#paayudarmee	Mahattan /New York	0	0	40.781	-73.977
2013-01-07 12:04:07	546	@rena_tom Oh girl I really hope you don't get the flu I have .... I'm on day 6 and just starting to feel better. The worst ever.	NYC	0	0	40.651	-73.871
2013-01-07 12:08:17	1330	Blood test...flu shots...tb test... pussy check annually!! (@ APICHA Outreach Van) http://t.co/xiSe8mmB	nyc queens Manhattan	40.748	-73.891	40.651	-73.871
2013-01-07 12:29:21	546	Manhattan: the least friendly place to have the flu, especially from a transit, unplugging from work, pharmacy-stalking Tamiflu perspective.	New York, NY	40.733	-73.987	40.781	-73.977
2013-01-07 13:05:56	798	After a week of fighting the flu, back on the gym grind today #thankgawd #committedtothehustle		40.952	-74.296	40.962	-74.304
2013-01-07 13:19:03	1330	Omg another flu shot im just going to throw up. And why cant you be allergic to eggs? #getmehome	Princeton, New Jersey	40.662	-73.509	40.662	-73.51
2013-01-07 13:41:49	0	@MerJohnston we tried a bit of gripe water last night. Helped a bit? Need another few nights of trial and error	uws, nyc	40.779	-73.977	40.781	-73.977
2013-01-07 14:05:20	858	Hahahahhah walk in my house see my bro dying with the flu, laugh, then i leave #badsissy #notgettingsicksagain		40.806	-73.506	40.815	-73.504
2013-01-07 16:07:22	546	I am very Ill from this flu thing and not happy if I drop dead 50 percent of you will miss me and the other 50 will Jump for joy maybe 60 40	New Rochelle, NY	40.827	-72.661	40.835	-72.654
2013-01-07 17:05:04	546	@Carli__Fries the death shrimp finally got me I have flu like symptoms	New Rochelle, NY	40.827	-72.661	40.835	-72.654
2013-01-07 17:14:34	1330	@sbeherec a shot, right? like a flu shot?	Brooklyn, NY	0	0	40.697	-73.98
2013-01-07 17:47:49	546	I seriously better not have the fluðŸ˜­	Long Island	40.714	-73.433	40.718	-73.449
2013-01-07 18:45:10	1870	WCBS coverage on Flu Outbreak Featuring CityMD http://t.co/d7EgVUd7	336 East 86th St New York, NY	40.777	-73.95	40.781	-73.977
2013-01-07 19:27:44	546	Gripe plzz yaaaa!	United State	40.851	-74.023	40.854	-74.02
2013-01-07 19:40:40	858	@1SteveBurton have flu but seeing ur gorgeous, genuine huge heart on The Talk made this fever-head finally smile. Y&amp;R will treat u right		40.53	-74.755	40.569	-74.721
2013-01-07 19:51:47	546	I hate weather changes #flu	LODI, NJ	40.878	-74.08	40.878	-74.081
2013-01-07 20:26:41	546	Now cure my flu @el3ctric_girl	New York	40.763	-73.967	40.781	-73.977
2013-01-07 20:39:24	546	My new medicine is "The night-flu" and is the best ! Just ask @CaddyCads ðŸ˜‰ðŸ‘ðŸ’ŠðŸ’‰	New Jersey, USA	40.551	-74.409	40.572	-74.414
2013-01-07 20:41:11	546	@vanessamcgrath_ member I had the flu before break well I.never rested it came back my parents rather me rest		40.674	-74.121	40.672	-74.105
2013-01-07 21:31:43	546	@CharlesPannell Fuck you i had the flu. When did you get ungrounded??	South Amboy	40.488	-74.287	40.484	-74.275
2013-01-07 21:31:59	1330	Getting moneys worth from the flu shot- This is my 3rd bout since getting vaccine in October. Just goes to show ya can still get a bargain.	New York	0	0	40.781	-73.977
2013-01-07 21:39:11	1430	â€œ@ABCWorldNews: 70 to 80 percent of the coughs around you right now are from the flu, according to the CDC. #ABCWorldNewsâ€ ew.	New York	40.629	-74.025	40.697	-73.98
2013-01-07 22:06:09	1190	Hmm...maybe I'll go out tomorrow. Oh wait! The flu is outside! Nah, I'll just play more AC3 instead.	Trinidad, West Indies	40.641	-73.947	40.697	-73.98
2013-01-07 22:18:34	546	@SRDwillie flu ðŸ˜©		40.891	-74.243	40.876	-74.223
2013-01-07 22:31:24	546	@Salina_D aww!! The flu is going around. Get well soon darling!!	New York	40.675	-73.848	40.651	-73.871
2013-01-07 23:58:15	546	Just got over the flu, now I'm up coughin and sneezin again. WTF ðŸ˜«	Where The Wild Things Are	40.704	-73.783	40.651	-73.871
2013-01-08 00:18:22	1870	I heard the flu is going around.. I hope that's not what this is.		40.601	-74.09	40.565	-74.147
2013-01-08 00:43:37	0	UFO docs yall... #influenzaentertainment	NYC	40.729	-73.986	40.781	-73.977
2013-01-08 00:58:39	1330	Im so scared flu virus!!! (@ anGEl home in middle village) http://t.co/YPToooIm	nyc queens Manhattan	40.724	-73.871	40.651	-73.871
2013-01-08 01:24:36	0	@IamSheeddd omg get off his dick its a few stitches in a regular season game you act like he played through the flu in game 5 of the finals	Between the numbers	40.878	-73.018	40.879	-73.006
2013-01-08 01:39:17	546	@MerJohnston it was better! Gripe water is doing *something* still a fuss pot for abt 1.5hrs but progress...	uws, nyc	40.777	-73.978	40.781	-73.977
2013-01-08 02:35:48	714	if I have the flu ill kill myself ðŸ”«ðŸ”ª		40.807	-74.135	40.792	-74.112
2013-01-08 03:49:52	546	I must have jinxed myself when I was watching the news about flu season and said "I never get sick". #sickasadog #achyandmiserable	New York, NY	40.78	-74.132	40.788	-74.125
2013-01-08 07:37:27	1330	The flu is running rampant this season. I'm trying to not get hit.	NYC (Bronx, NY)	40.877	-73.835	40.697	-73.98
2013-01-08 09:23:50	1330	Thank god i got my flu shot* people are sick left and right everywhere	amboy	40.521	-74.28	40.52	-74.269
2013-01-08 09:29:50	1330	To get the flu shot or not to get the flu shot.... THAT is the question....	BROOKLYN, NY	40.746	-73.754	40.651	-73.871
2013-01-08 09:40:04	546	@_Esteffy_ Yo estuve con tos y gripe .,toma bebidas caliente .!	rahway nj	40.609	-74.282	40.61	-74.28
2013-01-08 10:11:49	546	Sick as fuck and everything hurts. Called out of work today and took some Advil. Fest flu is in full swing in Brooklyn.	Brooklyn, NY	40.694	-73.899	40.651	-73.871
2013-01-08 11:08:18	546	I just recovered from the flu and I'm ill again?! Say what?!	NYC	0	0	40.781	-73.977
2013-01-08 11:27:25	0	â€œ@DRUDGE_REPORT: Chicago hospitals turning away flu cases, no room... http://t.co/tu7GFVWlâ€		40.576	-74.645	40.571	-74.643
2013-01-08 11:27:51	546	Cool that I have the flu	newyorrkk	40.68	-73.637	40.669	-73.638
2013-01-08 11:39:08	546	@katiehansss stop I knowww I just got my flu medicine but I need to feel better already! My throat is horrible it's killing meee	merrick	40.682	-73.555	40.687	-73.562
2013-01-08 11:44:33	546	I feel like absolute shit. Pretty sure this is the flu. T.T	Pallet Town, Kanto	40.726	-74.154	40.731	-74.182
2013-01-08 11:51:57	858	@_Twigz I played sick too bro &amp; Mj played with the flu lol , it's all a mindset	jersey	40.563	-74.484	40.552	-74.464
2013-01-08 12:05:56	546	@Jenny_1226 I have the flu.		40.915	-74.187	40.915	-74.168
2013-01-08 12:13:52	546	First I get the flu in Italy, now I have an ear infection from the plane ride home! But both of these won't change how amazing it was! ðŸ˜ðŸ‡®ðŸ‡¹ðŸ™		40.722	-73.248	40.727	-73.254
2013-01-08 12:22:23	1430	Seriously folks, this stuff is getting serious. http://t.co/SNQ85jZn #flu	New York City	0	0	40.781	-73.977
2013-01-08 12:24:07	1330	So nervous to get the flu shot today #hate #needles #scared ðŸ˜³		40.831	-72.712	40.844	-72.726
2013-01-08 12:45:39	546	I have the flu now what		40.943	-72.981	40.935	-72.989
2013-01-08 13:22:04	714	If I have the flu I will shank someone ðŸ˜·	Bergen County Jersey	40.981	-74.117	40.982	-74.113
2013-01-08 13:36:31	546	I went to bed at 9pm last night and I'm just waking up now.... It's official, I have the flu for the 4th time this winter ðŸ˜	New Jersey	40.839	-74.615	40.844	-74.585
2013-01-08 13:42:19	1254	@mightydefsensei i don't think you're being a reckless idiot. in general, the flu shot isn't supposed to make you have any bad reaction	New York, NY	0	0	40.697	-73.98
2013-01-08 13:48:52	546	Goin to the docs. Gonna be cured of this plague aka the flu	New York	40.763	-73.974	40.781	-73.977
2013-01-08 14:28:33	546	Hope the strain of the flu I'm enjoying is one arising from the adorable barnyard interplay of pigs and birds and overzealous antibiotics.	NYC	40.799	-73.972	40.781	-73.977
2013-01-08 14:54:52	1330	Flu Shot. (@ Walgreens) http://t.co/LPT2Av6W	New York, NY	40.734	-73.99	40.734	-73.99
2013-01-08 14:56:08	1430	Not sure why #flu outbreak in this country isn't being covered. My prediction: it's gonna turn into a big story quick http://t.co/LxcYDzWr	New York City	40.856	-73.933	40.781	-73.977
2013-01-08 14:56:29	714	RT @rjamestaylor: My chest congestion is still bad from last week's flu. Need to take a smoke break, I guess. &lt;- logical	New York, NY	0	0	40.902	-74.361
2013-01-08 16:08:48	1190	I dont wanna get a flu shot ðŸ’‰		40.827	-72.853	40.805	-72.839
2013-01-08 17:10:10	858	@wolfbIitzercnn @drsanjaygupta flu vaccine is nonsense. My daughter got it in Nov &amp; is now terribly sick w/ flu! Im next :(	Westwood, NJ	40.992	-74.047	40.986	-74.063
2013-01-08 17:38:49	1870	This year's flu outbreak may be one of the worst in a decade. http://t.co/9VogkFLg		40.799	-73.972	40.781	-73.977
2013-01-08 17:57:47	546	Have the flu like the rest of the kids who went on the senior trip #ugh #seniortrip2013		40.591	-74.188	40.565	-74.147
2013-01-08 18:32:34	1870	Hospitals brace for severe flu season - Belleville News Democrat http://t.co/gOE3wotY	Worldwide	40.549	-73.896	40.651	-73.871
2013-01-08 18:40:25	1122	@lesstiseo not from normal flu...	Whitestone	40.775	-73.807	40.651	-73.871
2013-01-08 19:14:26	546	i could use an alcoholic beverage but ... Flu.. dammit all #sigh	new york city	0	0	40.651	-73.871
2013-01-08 19:24:14	546	I shouldn't have gone to europe for two weeks and gotten the flu		40.832	-74.114	40.817	-74.103
2013-01-08 20:06:19	858	It's always good to know you've been working with two people who are now out with the flu	New York	40.707	-73.34	40.705	-73.363
2013-01-08 21:11:43	858	Flu Swag http://t.co/ZqCVwUyb		40.989	-73.788	40.989	-73.777
2013-01-08 21:17:37	546	In that flu game right now	New Jersey	40.962	-74.047	40.956	-74.027
2013-01-08 21:47:55	858	@annesaurus Congratulations to your friend!! God, I love the flu.	Chinatown, NYC	40.713	-73.995	40.781	-73.977
2013-01-08 21:49:18	546	damn flu...		40.725	-73.803	40.651	-73.871
2013-01-08 22:29:47	1870	@NataliaQuique Definitely. It's flu season!	NYC, baby!	40.709	-74.105	40.715	-74.069
2013-01-08 22:31:55	546	Sopita para la gripe :)	Bronx, New York	40.864	-73.896	40.697	-73.98
2013-01-08 22:40:16	858	#flu or #cough what do you have? Seems like all if #nyc is sick.	Brookyln, ny	40.675	-73.977	40.697	-73.98
2013-01-08 23:22:28	858	@motha_taresa miss you too! It's going by fast! I have to study! My parents got the flu now. How's your break? Grey's anatomy starts thurs!		40.836	-74.089	40.828	-74.067
2013-01-09 01:55:34	546	â€œ@TyreeAultman: Haven't been in school this whole weeek #fluâ€ feel better beautiful		40.592	-74.47	40.59	-74.465
2013-01-09 03:04:38	546	One negative working for a hospital. More likely to get sick #flu #hatebeingsick #5morehourstogo #needmybed	New York, New York	40.746	-73.972	40.781	-73.977
2013-01-09 07:46:46	546	My nose is running. No Kleenex. All around me despise me for fear of the flu. I have become "the leper".		41.007	-73.651	41.047	-73.639
2013-01-09 08:05:06	546	Who done it? Who got me sick? A fb friend?? â€œ@todayshow: Wondering who gave you the flu? New app helps place blame! http://t.co/7eZnv4ylâ€	NY	40.712	-73.964	40.697	-73.98
2013-01-09 08:18:18	1870	@adamkotsko This flu is open source.	New York, New York	0	0	40.651	-73.871
2013-01-09 08:22:10	546	@dc2net not officially the flu. Fevers, headaches &amp; a dry cough.	iPhone: 0.000000,0.000000	41.062	-74.128	41.059	-74.145
2013-01-09 08:50:38	546	â€œ@iamladyluck: Fuckin flu kicking my assâ€get we'll soon Luck !!! â˜•	Big Corner Elizabeth N.J	40.741	-74.231	40.731	-74.182
2013-01-09 09:38:17	546	I have the flu :( wah	Long Island	40.729	-73.509	40.722	-73.515
2013-01-09 10:03:24	546	Trying to fight this #flu #raw #garlic #honey #ginger @ NYC http://t.co/lr8I9qzh	NYC	40.751	-73.989	40.781	-73.977
2013-01-09 10:35:43	1330	@kayloughlin well ill be there getting a flu shot #dying		41.035	-74.512	40.994	-74.541
2013-01-09 10:40:10	546	Having the flu really sucks :(		40.769	-73.337	40.762	-73.324
2013-01-09 10:59:37	546	@JacLuciano @ariellelabianca @tracidemarco ya boy has the flu		40.591	-74.188	40.565	-74.147
2013-01-09 11:33:42	1330	Just got my flu shot. #herdimmunity	Bushwick, Brooklyn, NYC	40.767	-73.984	40.781	-73.977
2013-01-09 11:41:50	1330	So we're all gonna get the flu? *downs 10,000 IU of Vitamin D*	iPhone: 40.870332,-74.405079	0	0	40.863	-74.437
2013-01-09 12:09:20	910	Everybody around me seems to have the flu.. time to up the vitamin c and fluids dosage. #willnotgetsick		41.057	-74.139	41.059	-74.145
2013-01-09 12:12:06	1430	Boston declares a public health emergency in one of the latest measures across the country to protect against the flu. http://t.co/0kCiyoP8	ÃœT: 38.905379,-77.047106	0	0	40.781	-73.977
2013-01-09 12:18:20	546	So sick. Flu, fever, and strep. Resting up in Jersey so I can get back at it ASAP.	New York, New York	40.745	-74.321	40.737	-74.329
2013-01-09 12:22:21	1254	â€œRT @_CokeMan: you a faggot if you got flu shotsâ€	WERE EVER THA STACKS AT	40.68	-73.925	40.697	-73.98
2013-01-09 12:29:56	546	Moving slowly after 3 days of flu. #WorkToDo (@ Schroeder Romero Projects) http://t.co/3Rg6tD8X		40.691	-73.911	40.697	-73.98
2013-01-09 12:43:06	1430	Mayor Menino declares public health emergency in Boston because of flu outbreak - http://t.co/qOOvXJdy http://t.co/TatX8fJO	Worldwide	40.549	-73.896	40.651	-73.871
2013-01-09 12:56:36	546	@matteodipaolo89 @tnannicini hai ragione la cosa Ã¨ positivamente influenzata ma non in senso corporativo come da noi, in senso di competenze	Milano	40.829	-73.938	40.781	-73.977
2013-01-09 13:00:32	546	@PatandStu thank you for that. The flu was kicking the #roker out of my #rokerdisspenser. But Stu u still owe $20 in the jar.	New Jersey	40.655	-74.223	40.662	-74.195
2013-01-09 13:35:53	714	Think I coming down with flu #fml #worsttiming		40.687	-73.288	40.712	-73.296
2013-01-09 13:57:43	1330	Fucking Donna signed me up for a fucking flu shot without me knowing right now. Wench	Floral Park, L.I.	40.734	-73.602	40.73	-73.599
2013-01-09 14:02:06	546	Having the flu sucks #somiserable	New York	40.865	-73.044	40.872	-73.046
2013-01-09 14:04:25	798	Despite yesterday's fail at medicating myself, I'm now fairly positive I don't have the flu. Again, I'm glad I won't be that kind of doctor.	Bronx, New York	40.855	-73.844	40.697	-73.98
2013-01-09 14:05:57	546	@BobbyHaj I did! He just told me its a generic flu and to take reg medication for it. My cough is gone but the headaches are killing me ðŸ˜“ðŸ˜–		40.923	-74.002	40.923	-73.999
2013-01-09 14:23:53	546	So apparently no flu shots allowed if you have a fever! Sucks!!! #NowWhat?	Brooklyn	40.71	-73.628	40.703	-73.621
2013-01-09 15:06:40	1254	@_AlexAlford she's good too, fortunately she never actually got the flu. just a fever for a day or two		40.773	-73.951	40.781	-73.977
2013-01-09 15:12:23	1870	They pushing the flu vaccine hard.		40.832	-73.973	40.823	-73.974
2013-01-09 15:37:36	1870	Holy shit. Here's Google's trend tracker for the flu in New York City. http://t.co/aKZjxj8T Making me something of a flu hipster.	NYC	40.799	-73.972	40.781	-73.977
2013-01-09 16:08:44	1330	I've seen two different ppl get flu shots on television today. #why #runningoutoftopics	New York	40.722	-73.984	40.781	-73.977
2013-01-09 16:11:04	1330	I actually feel physically sick after watching someone get a flu shot on the Ellen show #ihaveaproblem		41.078	-74.169	41.078	-74.176
2013-01-09 16:51:53	546	...A ver Si con una comidita con sabor campeno se me va la gripe...		40.846	-73.938	40.781	-73.977
2013-01-09 17:01:47	546	@PamelaGomezRD q ver Si se me va la gripe.. :) http://t.co/V5kwIWe4		40.846	-73.938	40.781	-73.977
2013-01-09 17:11:23	1430	Boston mayor declares flu emergency http://t.co/rFO6RZiw	New York City	0	0	40.781	-73.977
2013-01-09 17:31:01	546	@IamAMBERdee You Could Possibly Have The Flu I Would Go To Your Doctor Before Infection Gets Worse	Staten Island,New York	40.542	-74.203	40.565	-74.147
2013-01-09 17:34:06	1430	@GailWegner MG- did you hear how very bad the flu is this year?? Never heard of so many people sickened by it.		40.915	-72.664	40.895	-72.671
2013-01-09 17:40:03	1330	@IamAMBERdee Ya I Just Had Flu Sort Of But I Had The Shot For It. If Fever Last More Than 24 Hours Go To Hosptial. #doctorsayings	Staten Island,New York	40.541	-74.202	40.565	-74.147
2013-01-09 17:40:05	1430	Seriously, This Is Looking Like A Very Bad Flu Season: On Monday we mentioned the 2012-2013 flu season is shaping up... http://t.co/j2VnBdw1	New York	40.717	-74	40.781	-73.977
2013-01-09 17:41:43	546	@Sbaatch IMISSYOU MORE &amp; i might monday i cant this week bootchie i have the flu i think :'(		40.968	-73.831	40.944	-73.864
2013-01-09 17:55:02	858	@MarioLopezExtra it's not you, everyone does have it, the hospitals are over crowded with flu patients. Stay well	Bronx, NY	40.835	-73.821	40.697	-73.98
2013-01-09 18:00:19	798	@jessicaxquez yes!! I don't have the flu, but I thought I did and now I'm going to school tommorow /: but let's do it! I've been wanting to	Long Island	40.728	-73.51	40.722	-73.515
2013-01-09 18:13:43	546	Missed work today. Id rather be at work than be at home with a flu T_T	New Milford, New Jersey	40.924	-74.025	40.933	-74.018
2013-01-09 18:15:30	1430	The Flu in Boston: Public Health Emergency Declared. Guess I'll try and get a shot tonight, even though a bit late to the party.	New York	0	0	40.781	-73.977
2013-01-09 18:18:57	546	@GailWegner really working on Chris MG, really want a vacation w/him instead of taking a week due to the flu..		40.915	-72.664	40.895	-72.671
2013-01-09 18:21:52	1330	Flu shot. Oh gawd	Washington, D.C.	40.879	-74.382	40.863	-74.437
2013-01-09 18:22:24	1330	@FR3E_falling I just yelled at my mom as to why she didn't do that then I remembered we all have the flu	newyorrkk	40.68	-73.637	40.669	-73.638
2013-01-09 18:30:03	1330	Flu #HYPE is really on it's game right now. Sweetest young adult version of Jesus please protect me.	New York	0	0	40.697	-73.98
2013-01-09 18:34:35	1430	Flu season doesn't peak until the end of the month..... We're fucked	New Jersey	40.908	-74.202	40.904	-74.223
2013-01-09 18:34:56	1330	Crazy hope I don't get the flu man.. The beds are filled with the sick patients wit the flu Omg...	..	40.768	-73.246	40.781	-73.252
2013-01-09 18:50:17	1330	Weingroff family flu shot trip 2k13	New Jersey	41.052	-74.091	41.065	-74.098
2013-01-09 18:53:26	1330	This was me for the last week. The #flu fog has finally lifted. Hallelujah! http://t.co/xs0MS9yd	Atlanta & NYC	40.808	-73.952	40.781	-73.977
2013-01-09 19:06:43	1330	Flu shot received. Now two weeks to go before it becomes effective.	New York	40.704	-74.013	40.781	-73.977
2013-01-09 19:14:45	1330	@OliveGraham yeah im gonna get a flu shot	how now brown cow	40.957	-74.026	40.956	-74.027
2013-01-09 19:26:10	0	@Marvel Just read #SuperiorSpiderMan, Amazing!!! See what I did there. My only gripe is that Humberto Ramos isn't the artist. #comicmarket	Farmingdale, NY	40.726	-73.441	40.733	-73.448
2013-01-09 19:31:17	546	"This is just anecdotal evidence, but I got the flu last week and I died." http://t.co/ZVgOUj5v	NYC	40.799	-73.972	40.781	-73.977
2013-01-09 19:31:18	0	"This is just anecdotal evidence, but I got the flu last week and I died." http://t.co/nL8RtwXc		40.799	-73.972	40.781	-73.977
2013-01-09 19:34:55	1430	#flu is dangerous. get vaccinated. if you're sick stay home. http://t.co/dDRT73he	Brooklyn, NY	40.763	-72.863	40.796	-72.874
2013-01-09 19:59:23	1330	#Flu shot: 1 - My arm: 0 ðŸ˜–	Manhattan, NY	40.732	-73.98	40.781	-73.977
2013-01-09 20:17:11	1254	@amyanderson0929 you have the flu? No good! Feel better! ðŸ’œ	Pittsburgh, PA	40.716	-73.942	40.697	-73.98
2013-01-09 20:45:45	546	@marinokatie Any advice for this flu-like virus I have?		41.008	-73.785	40.989	-73.777
2013-01-09 20:56:40	546	#WeAlmostDatedBut you had more moodswings then me after I get hit by a car kicked in the face then come down with the flu while on my period	Clark Nj	40.635	-74.298	40.622	-74.318
2013-01-09 20:57:22	858	@marinokatie I think my husband and 4 y/o probably had RSV. I'm not coughing...yet! Jessica had this flu-like thing.		41.008	-73.785	40.989	-73.777
2013-01-09 21:23:49	1330	I should have gotten the flu shot ðŸ˜­ðŸ’‰	Bronx, NY	40.932	-73.759	40.925	-73.754
2013-01-09 21:37:48	1330	Current status: flulike. Hoping itâ€™s a phantom flu induced by reading the Google flu trends thing for NYC last night. Flu shot in a.m.	New York City, NY, US	0	0	40.781	-73.977
2013-01-09 21:49:01	1330	@CNN Not only flu....fever cold virus you get everywhere....		40.836	-73.94	40.781	-73.977
2013-01-09 21:54:17	858	â€œ@WSJ: The CDC says the 2013 flu season is one of the worst in the last 10 years - and it hasn't peaked yet. http://t.co/9u6RidWDâ€	Summit, NJ	40.684	-74.345	40.682	-74.359
2013-01-09 22:07:39	798	Yo no tengo el flu ,que loquera	USA	0	0	40.697	-73.98
2013-01-09 22:11:22	1430	@NickAbadzis remastered versions on Netflix. And thank you. It is a bloody brutal flu season	Brooklyn	40.644	-73.971	40.697	-73.98
2013-01-09 22:28:33	546	Puta gripe pero lo chistoso es como quitarte la nariz tapada y facil me respondieron MASTURBATE voy a intertalo	En tu timelane	40.65	-74.003	40.697	-73.98
2013-01-09 22:41:27	546	Flu blows		40.951	-72.945	40.956	-72.964
2013-01-09 22:51:44	546	I think I've got influenza. Shit.	Califon, New Jersey	40.695	-74.86	40.073	-74.724
2013-01-09 23:16:45	910	I'd rather get the flu than get the flu shot, #JustSayin. No needles for me.		40.555	-74.291	40.554	-74.284
2013-01-09 23:18:49	546	This damn flu got me good, going on my 4th day! The worst part is the coughing any suggestions!		40.608	-74.148	40.565	-74.147
2013-01-09 23:23:12	1190	My moms going crazy over the this flu thing she's making me drink vitamin c drinks..	westchesta	41.108	-73.795	41.104	-73.793
2013-01-09 23:31:48	546	$100+ spent on meds - getting the flu is pretty pricey! And miserable. #mustgetbetter #fluseason #horrible	ÃœT: 40.744301,-73.985967	40.738	-74.041	40.745	-74.029
2013-01-10 00:35:59	546	Fuck you flu season and yo viruses.	NEW JERSEY	40.863	-74.805	40.855	-74.826
2013-01-10 01:51:24	546	Fuck. Totally regretting not getting that free flu shot last semester	New York	40.819	-73.911	40.697	-73.98
2013-01-10 01:51:45	546	90% sure I have the flu, work should be fun		40.747	-73.555	40.745	-73.561
2013-01-10 01:56:15	1330	Wondering if @nyuniversity is going to give free flu shots this semester too	New York	40.819	-73.911	40.697	-73.98
2013-01-10 06:36:05	546	Flu Widespread, Leading a Range of Winterâ€™s Ills - http://t.co/XN9xFxNM http://t.co/0XKzrMQj	New York, NY	40.77	-73.986	40.781	-73.977
2013-01-10 07:02:50	546	Pretty sure if I had the swine flu my mom would make me go to school	westchesta	41.109	-73.795	41.104	-73.793
2013-01-10 07:07:20	1330	Not taking any risks. Getting my flu shot ASAP this year.	New York City	40.691	-73.945	40.697	-73.98
2013-01-10 07:29:56	1330	Feeling a little better everyday, thanks for checking up &amp; wishing me well, guys! Bug's all around, be sure to get your flu shot!	ÃœT: 38.8445003,-76.8942378	40.718	-74.041	40.715	-74.069
2013-01-10 08:04:48	546	My flu seems to have become a run-of-the-mill sinus infection. Z pack begun!		40.88	-73.879	40.697	-73.98
2013-01-10 08:13:29	1330	I am consistently uncomfortable when the Today Show anchors get flu shots on air.	One of the coasts	0	0	40.697	-73.98
2013-01-10 08:37:47	714	It better not be the flu	East Timor	40.786	-73.981	40.781	-73.977
2013-01-10 09:16:25	1330	@jamiemoffett So much for the flu shot. What a scam!	New York, NY	0	0	40.781	-73.977
2013-01-10 09:25:07	546	@lovetheNewKids thanks! I'm getting there! This flu knocked me out	New York	40.76	-73.786	40.651	-73.871
2013-01-10 09:29:22	1430	Boston declares health emergency amid U.S. flu outbreak - Yahoo! News http://t.co/cwZJ4TtB via @YahooNews	New York	40.867	-73.926	40.781	-73.977
2013-01-10 09:30:24	546	I hate when the doctor misdiagnoses me, I seriously have the flu. :( ðŸ˜·	Long Island	40.723	-73.514	40.722	-73.515
2013-01-10 09:51:08	546	@NickKristof Feel better. It is scary what Pharma projects &amp; prepares for quietly with regards to a flu evolving into a super bug pandemic.	New York City	40.778	-74.043	40.79	-74.021
2013-01-10 11:04:51	546	@AustinMahone i have the flu Austin!		40.779	-73.782	40.651	-73.871
2013-01-10 11:10:15	546	Not counting sleeping all day with the flu	New York, NY	40.725	-73.806	40.651	-73.871
2013-01-10 11:23:32	798	My mom is freaking out about the flu being rampant. â€œStay out of crowded areas.â€ Yeah. Okay, Mom! I live in one of the densest cities.	Brooklyn, NY	0	0	40.781	-73.977
2013-01-10 11:50:18	798	I've developed a full fledged phobia of contracting the Flu at this point.	Eatontown, NJ	40.751	-73.982	40.781	-73.977
2013-01-10 12:10:16	1430	@andersoncooper As a journalist I think it's crazy that you are perpetuating the flu hysteria instead of showing how unhealthy we are	New York, NY	40.696	-73.92	40.697	-73.98
2013-01-10 12:12:12	1330	12:00 PMGovernor Cuomo and Health Commissioner Dr. Shah Brief on Flu Prevention Efforts and Governor Receives Flu Shot, Albany	New York	0	0	40.781	-73.977
2013-01-10 12:16:30	1330	Whatta prick! Flu shot administered. (at Duane Reade) [pic] â€” http://t.co/c8kMb5y2	NYC	40.79	-73.976	40.781	-73.977
2013-01-10 12:30:17	546	Ahora si toy bn.. Danko y yo con un gripe q nos ta llevando :(	Bronx, New York	40.85	-73.904	40.697	-73.98
2013-01-10 13:01:01	1330	Flu shot! #nyc #uppereastside #centralpark #5thave #flushot #flu #precaution #flags @ Central Park Loop http://t.co/Prod70tV	New York, NY	40.778	-73.967	40.781	-73.977
2013-01-10 13:18:02	1430	That flu shit out here killing niggas , anyone that comes by me that got it im stra8 killing em #RNS	im Lost .â™¡	40.484	-74.471	40.488	-74.441
2013-01-10 13:42:43	546	@tinybabybutton yeah just this lingering flu thing , I have Lupus . So always something you know . But I'm fine . Thanks . Hope u r well :)		40.792	-73.129	40.807	-73.128
2013-01-10 13:45:30	546	please flu, STAY AWAY! ðŸ˜· http://t.co/9JngWbTp		40.957	-74.156	40.959	-74.156
2013-01-10 14:12:51	546	Flu. Worst feeling in the world	New York, New York	40.575	-74.114	40.565	-74.147
2013-01-10 14:52:41	546	Watching movies and playing Xbox all day is actually getting boring #flu		40.951	-72.944	40.956	-72.964
2013-01-10 15:12:32	1190	â€œ@Forbes: How avoid getting the flu at work this year http://t.co/y3zTUTkCâ€Stay home &amp; collect unemployment/welfare perhaps??? LOL	New York	40.711	-73.808	40.651	-73.871
2013-01-10 15:31:14	1330	Really didn't want to do this. BETTER NOT GET FLU !! @ Duane Reade http://t.co/JSbCWFMy	new york, ny	40.746	-73.978	40.781	-73.977
2013-01-10 15:40:23	1330	flu shot tomorrow fuck ðŸ˜“ðŸ’‰	New Jersey.	40.627	-74.317	40.622	-74.318
2013-01-10 15:54:30	546	Flu like symptoms and an antibiotic great!!!!!! I love my life	prep	40.677	-74.107	40.672	-74.105
2013-01-10 16:07:04	798	I will not get a flu shot.	iPhone: 40.864761,-73.132736	40.828	-73.323	40.803	-73.337
2013-01-10 16:07:38	546	Wonderful ill be missing chus and ceballos tomorrow because of this fucking flu ðŸ˜©ðŸ˜©ðŸ˜©ðŸ˜©ðŸ˜©	jersey	40.493	-74.469	40.501	-74.49
2013-01-10 16:19:09	798	well thank god for that flu shot I got back in September	Rutherford, NJ	40.832	-74.105	40.817	-74.103
2013-01-10 16:20:00	1330	Don't they teach in high school what a vaccine is?! Can't believe people still think the vaccine will give you the flu. @drsanjaygupta	new york	40.775	-73.87	40.651	-73.871
2013-01-10 16:20:21	858	I really wish the flu had arrived to the Jaws Theme.	Brooklyn, New York	40.688	-73.987	40.697	-73.98
2013-01-10 16:24:33	546	"@OpieRadio: Breaking News - the person next to you either has a gun or the flu." No doubt.	Marlboro, NJ	40.752	-73.978	40.781	-73.977
2013-01-10 16:24:43	858	Hope this lady don't got the flu.	CT/ NY w/ @_CalMeMinii	40.911	-73.779	40.93	-73.774
2013-01-10 16:27:06	546	It's just a headache and sneezes and achy joints. It's not the flu. It's not. It's not. It's not.	New York City	40.75	-73.996	40.781	-73.977
2013-01-10 16:37:15	546	@awpz bc they know about your sexting and youâ€™re identified as a likely spreader of influenza!	New York, NY	0	0	40.697	-73.98
2013-01-10 17:07:31	858	@PChinnici you got the flu?		40.762	-73.956	40.781	-73.977
2013-01-10 17:13:47	1430	So there is a serious flu outbreak in New Jersey and there thinking about calling state of emergency that's crazyyy	Running To The Money	40.595	-74.454	40.552	-74.464
2013-01-10 17:22:23	546	This flu is really kicking my ass....this medicine need to start working #asap		40.935	-74.169	40.938	-74.174
2013-01-10 17:35:41	1330	This flue, cold, whatever u may call it is driving me insane! Maybe I'll get the flu shot this year ): #kaput		40.852	-74.172	40.86	-74.158
2013-01-10 17:39:10	1330	So now that we have this flu epidemic going on, I've been poppin vitamin C like there's no tomorrow.		40.879	-74.423	40.863	-74.437
2013-01-10 17:43:33	1430	Yes The Flu Is Bad This Year, But So Is The Whooping Cough And The One With The Explosive Diarrhea: New York City... http://t.co/qONiqRUm	New York	40.717	-74	40.781	-73.977
2013-01-10 17:51:25	910	My mom thinks I'm getting a flu shot on Monday...good jokes mom #fuckneedles #ratherbesick	New Jersey	40.555	-74.441	40.552	-74.464
2013-01-10 17:52:22	546	Went to the doctor and found out I have the flu... #wonderful -___-		40.856	-73.968	40.848	-73.97
2013-01-10 18:06:13	1330	Flu shot for my baby! (@ Montefiore MAP Building) http://t.co/q24Q1Y8f	New York	40.88	-73.878	40.697	-73.98
2013-01-10 18:16:13	546	Oh si, estÃ¡n soltando virus de gripe "flu" (como dicen algunos) en el aire pa que uno coja miedo y se embalÃ© a vacunarse, nadie me vacuna!	Elizabeth New Jersey	40.659	-74.207	40.662	-74.195
2013-01-10 18:23:47	546	It's official....I have the flu #Fml #weekendruined		40.966	-74.876	40.963	-74.884
2013-01-10 18:36:50	1430	You can be exposed to the flu virus if you are within 6 feet of someone who coughs or sneezes!! ðŸ˜· #fluepidemic #coveryourmouth	Manhattan, NY	40.732	-73.98	40.781	-73.977
2013-01-10 18:39:22	1430	Flu shot i I don't like ðŸ˜±ðŸ˜©ðŸ’‰ðŸš‘ðŸš¹#auch #flu #winter @ CVS Pharmacy http://t.co/MyKTErMh	West New York, Nj	40.809	-74.002	40.79	-74.021
2013-01-10 18:55:57	1330	So maybe I should reconsider this whole not-taking-a-flu-shot thing...	#UmassFuckinAmherst	40.709	-73.82	40.651	-73.871
2013-01-10 19:15:06	1330	@ScottAlanNet Never got the vac. Never got the flu. I'll take my chances. Vac can still give u a min-flu anyway	New York City area	40.769	-74.007	40.769	-74.017
2013-01-10 19:18:21	858	hope that Troll ass flu keeps it distance...	ÃœT: 40.8207717,-73.9211075	0	0	40.715	-74.069
2013-01-10 19:22:05	714	This flu/cold I have is a big jerk. #sick	new jersey	40.698	-74.293	40.696	-74.267
2013-01-10 19:24:44	1430	Hide yo kids! It's a Flu Epidemic! http://t.co/dLAEUwd7	new york, new york	40.748	-73.997	40.781	-73.977
2013-01-10 19:29:57	546	#Confession I had the swine Flu		40.598	-73.998	40.697	-73.98
2013-01-10 19:42:47	546	Wow RTâ€œ@lcooney12news: @RoyisRoyal Emergency rooms and doctors are over-run with patients... gonna be a bad flu virus year they say.â€	L I,N Y	40.795	-73.684	40.788	-73.692
2013-01-10 19:44:22	0	"@NotJoeyMac: Flu epidemic or Sydney Crosby which ones still active in February?"	Selden	40.873	-73.032	40.879	-73.006
2013-01-10 19:48:37	1870	@Michael_Volpe I have the flu		40.951	-72.944	40.956	-72.964
2013-01-10 19:49:04	2090	Please note: RT: â€œ@SkepticPlaza: No flu vaccine shortage, manufacturers say - CNN International http://t.co/aiMOLWbKâ€	New York, New York	40.866	-73.927	40.781	-73.977
2013-01-10 20:11:50	858	Better to be safe â€œ@Forbes: Flu shots aren't as effective as other vaccines - but you still should get one http://t.co/bosObGTGâ€		40.764	-73.983	40.781	-73.977
2013-01-10 20:13:48	1330	Vitamins + Orange juice + hand sanitizer tryna prevent myself from getting the flu.	35,000 feet. stewardess âœˆ	40.617	-74.087	40.565	-74.147
2013-01-10 20:17:34	546	@phantaschon I'm still sick too! It's this awful flu epidemic going around.	New York, New York	0	0	40.651	-73.871
2013-01-10 20:35:47	1430	How is the Flu breaking news on CNN? I'm pretty sure its the winter.... Lol at news these days	Brooklyn, NY	40.613	-73.93	40.697	-73.98
2013-01-10 20:36:43	1330	@asmallteapot @Journalgirl Yeaaaah. Getting flu shot asap. Calling doctor tomorrow.	NYC	0	0	40.781	-73.977
2013-01-10 20:48:03	1430	Jeez! RT @NY1headlines: Already 15,000 More Flu Cases This Year Than All Of Last Season http://t.co/EYAIcrpz	ÃœT: 40.662163,-73.997764	40.876	-73.925	40.781	-73.977
2013-01-10 20:53:43	858	@ZurichNAnews FYI even hospital employees in NYC have the flu this week. Fact.	New York, NY, USA	40.789	-73.948	40.781	-73.977
2013-01-10 21:11:37	1430	@furuikeya_haiku neem and sleep to clean before flu bugs- diet iron #haiku	South I-95	0	0	40.781	-73.977
2013-01-10 21:25:09	546	â€œ@chrissy_regan: got my handy dandy Purell bottle and I'm ready to take down this flu epidemicðŸ‘Š #getatmeâ€ ur def gunna get it cuz of this ðŸ™ˆ	west islip	40.688	-73.317	40.712	-73.296
2013-01-10 21:35:28	1430	The flu outbreak will likely do a fair amount of damage to the economy. http://t.co/Xi3GOhv3		40.799	-73.972	40.781	-73.977
2013-01-10 21:38:12	1330	@ZurichNAnews there sis a very bad strain going through the world right now. Everyone should, who could, get the flu shot	Brooklyn Heights, New York	0	0	40.697	-73.98
2013-01-10 21:42:43	546	@yomairiferreira y eso que me fui porque estaba mala de la gripe		40.822	-73.919	40.697	-73.98
2013-01-10 22:03:12	1430	19,000 flu cases across NY this week. I'm not leaving my house.	New York	0	0	40.697	-73.98
2013-01-10 22:29:44	1430	Hunterdon Medical Center has 235 beds, they are all filled. 45% or more by flu patients.	Califon, New Jersey	40.695	-74.861	40.073	-74.724
2013-01-10 22:34:10	546	Mil gracias a my brother @ElBlancoBeezy por sacame de ese ollo con eta gripe k tengo	Bk New York	40.687	-73.913	40.697	-73.98
2013-01-10 22:35:09	1330	Need a flu shot like now		0	0	40.903	-74.096
2013-01-10 22:39:22	546	sick with the flu :'( not as bad as @thetomska 's though.. #pray4tomska		0	0	40.651	-73.871
2013-01-10 22:43:55	1330	So glad I got my flu shot this year ðŸ’‰ thanks @ohshananana		40.742	-74.792	40.073	-74.724
2013-01-10 23:11:44	1330	Hopefully getting a flu shot tomorrow ðŸ‘	Clifton NJ	40.879	-74.148	40.86	-74.158
2013-01-10 23:16:22	910	I'm sorry I wouldn't take the flu vaccine. Tbh it's not going to get rid of the flu	Land of the Free Spirits	40.92	-73.866	40.944	-73.864
2013-01-10 23:19:12	910	not going anywhere because i don't have a flu shot	NYC//R.I.P MIA	0	0	40.565	-74.147
2013-01-10 23:24:57	1430	Please get the flu shot. CDC expect flu will kill some 50,000 people in next few months @drsanjaygupta tells us how we can protect ourselves	Brooklyn, NY	40.678	-73.765	40.651	-73.871
2013-01-10 23:40:05	1330	Got my flu shot months ago bitches ðŸ˜	New Jeresey	40.881	-74.131	40.86	-74.158
2013-01-10 23:44:14	1330	@joegorga feel better!!! So nervous about this flu going around, going for my flu shot tomorrow	New Milford, NJ	40.934	-74.012	40.073	-74.724
2013-01-11 01:17:05	798	@savasavasava yes! I'm going to do it next week maybe, if I don't turn out to be getting that flu :(	NYC	0	0	40.781	-73.977
2013-01-11 03:47:01	546	How do I still have this New Years Eve cold?.. I'm starting to think this is the flu ðŸ˜	New Yawk, NY	40.809	-73.951	40.781	-73.977
2013-01-11 04:41:25	798	Oh man. I better not get the flu! Not when I'm on track!	N 40Â°45' 0'' / W 73Â°50' 0''	40.717	-73.996	40.781	-73.977
2013-01-11 05:46:25	798	After spending last 2 days with more than a few folks with the flu, and flying back in a tin can- Putting my immune system to the test.	Planet Earth	40.891	-74.269	40.877	-74.297
2013-01-11 06:14:49	714	Hopefully I have the cold and not the flu!		40.876	-74.077	40.878	-74.081
2013-01-11 06:25:07	1430	@AyyeitsYvanna you're not alone. The flu is spreading like wildfire!	West Orange	40.791	-74.227	40.792	-74.263
2013-01-11 07:08:49	1430	The news just told me I should be worried about "flu germs."	Brooklyn	40.65	-73.783	40.651	-73.871
2013-01-11 07:13:16	1330	So glad I got the flu shot back in December!!	Queens NY	40.747	-73.753	40.651	-73.871
2013-01-11 07:23:34	798	Buenos diassss!!! Hoy amanecimos mucho mejor gracias a Dios! Esta gripe esta acabando aquÃ­ en NYC #Flu	Nueva York	40.851	-73.864	40.697	-73.98
2013-01-11 07:30:25	546	I would have the flu today. #fml #wasexcitedforparty	JERSAY	40.778	-74.324	40.788	-74.329
2013-01-11 07:39:59	1330	Should I be getting a flu shot?! ðŸ’‰ðŸ˜¯	New York, NY	40.69	-73.993	40.697	-73.98
2013-01-11 07:48:10	1430	This flu like epidemic is intense man. Everyone is sick ðŸ˜·ðŸ™…	Hartsdale, New York	41.024	-73.787	41.02	-73.805
2013-01-11 07:54:04	546	@Nelloofabb Damn dude still got that flu bug?		40.941	-73.742	40.929	-73.737
2013-01-11 08:01:07	1430	I feel like I will get the flu just from watching the news.	New York City	40.75	-73.996	40.781	-73.977
2013-01-11 08:04:57	2090	Flu shots are free, people	Brooklyn, New York City	40.62	-74.037	40.697	-73.98
2013-01-11 08:26:24	546	I suppose it was inevitable. Less than a week back in the US and my throat is on fire. Damn you, flu!	Hoboken, NJ	40.744	-74.028	40.745	-74.029
2013-01-11 08:28:57	1190	#mamajuana helps prevent the flu?! Where's that bottle from #58a	Edison, NJ	40.527	-74.223	40.565	-74.147
2013-01-11 08:38:35	546	Been crazy sick with this flu -_-	Bronx	40.846	-73.919	40.697	-73.98
2013-01-11 08:57:32	546	Do to the Flu outbreak will skip the gym for awhile and workout at home...	White Plains, NY	0	0	41.026	-73.755
2013-01-11 09:12:10	546	starting off with strep throat, then it was the flu and now i think i got bronchitis #wow #thisisgreat		40.968	-73.83	40.944	-73.864
2013-01-11 09:15:45	546	@amvandenhurk great trip. Good to be home, though, flu &amp; all	New Jersey	40.665	-74.226	40.662	-74.195
2013-01-11 09:25:15	546	So convenient when your company's Health Services Dept administers free flu shots. Done. #flublock		40.759	-73.978	40.781	-73.977
2013-01-11 09:28:03	858	Doing flu test on all 3 kids. Rx for Cole (bronchitis). #MLB13CC	iPhone: 0.000000,0.000000	40.997	-74.108	40.999	-74.1
2013-01-11 09:35:00	546	Very cool #flu plans for businesses from @ZurichNAnews: http://t.co/HxzORgSX	New York City	40.761	-73.967	40.781	-73.977
2013-01-11 09:36:22	546	@raysapamela malo de la gripe y conjuntivitis q te parece ðŸ˜›	Manhattan N.Y	40.82	-73.954	40.781	-73.977
2013-01-11 09:42:45	1330	Flu shoot. Jinx!. With @lindaberky (@ Walgreens w/ 2 others) http://t.co/pfE3jfW2	Millburn, NJ	40.722	-74.334	40.722	-74.335
2013-01-11 10:06:09	1870	.@nbcnightlynews FACT - it's #flu season and the average office desk has 400 times the amount of germs as the average toilet seat.	New York, NY	0	0	40.781	-73.977
2013-01-11 10:13:14	0	Flu Prevention? Try Paid Sick Days http://t.co/MjpatLCr	New York, NY	40.737	-73.975	40.781	-73.977
2013-01-11 10:19:11	858	#Flu sends thousands to hospitals in #NY/#NJ. Zurich releases Flu #Risk bulletin to help businesses protect employees: http://t.co/oOI3uGcGâ€	Trinidad	40.659	-73.923	40.697	-73.98
2013-01-11 10:21:50	1190	I think I'm gonna try the flu shot next year.	New York, NY	40.772	-73.96	40.781	-73.977
2013-01-11 10:48:44	1330	first time getting a flu shot from anyone other than my dad. #newthing #armyourself (@ Duane Reade) http://t.co/cz3RGTaW	east village, nyc	40.732	-73.983	40.732	-73.983
2013-01-11 10:51:47	1190	My boss is DEMANDING that I get the flu shot.	Brooklyn	40.755	-73.991	40.781	-73.977
2013-01-11 10:58:16	1330	Getting the flu shot right now only because @ZCTheKid said he would miss me if I got sick and had to leave	Chestnut Hill, MA	40.665	-73.502	40.662	-73.51
2013-01-11 11:23:53	1330	Two of my guys down with the flu. #1918!Clapclapclapclapclap	New York	0	0	40.781	-73.977
2013-01-11 11:24:11	1870	Flu Ravages U.S.; How to Protect Yourself This #Flu Season &gt;&gt; http://t.co/ohNpZMdD @washingtonpost	New York, NY	0	0	40.781	-73.977
2013-01-11 11:25:59	1430	Flu Ravages U.S.; How to Protect Yourself This #Flu Season &gt;&gt; http://t.co/ohNpZMdD @starledger	New York, NY	0	0	40.781	-73.977
2013-01-11 11:44:43	1430	#FridayReads Flu Ravages U.S.; How to Protect Yourself This #Flu Season &gt;&gt; http://t.co/ohNpZMdD #genConnect http://t.co/LrEYmTKF	New York, NY	0	0	40.781	-73.977
2013-01-11 11:48:01	858	someone go into work for me and I'll kiss you on the mouth (warning you may get the flu)		40.75	-73.554	40.745	-73.561
2013-01-11 11:51:57	1430	Can't wait for this flu epidemic to be over so I can go back to reading about important news like the status on kimyes baby name		40.747	-73.972	40.781	-73.977
2013-01-11 12:07:13	1330	Anyone in need of a flu shot, come to The Bronx Teen Health Center @ MHHC 25 East 183rd street Bronx NY 10453. #Bronx #Flu #FluShots	Bronx, NY	40.859	-73.903	40.697	-73.98
2013-01-11 12:11:07	546	@GiantsandJR with da flu	New Jersey	40.89	-74.529	40.898	-74.516
2013-01-11 12:11:46	1330	EVERYONE ATTENTION IF YOU NEED THE FLU VACCINE PLEASE GO TO YOUR LOCAL PHARMACY AND STOP BOTHERING YOUR DOCTORS OFFICE	NY	40.94	-73.833	40.94	-73.826
2013-01-11 12:14:06	1190	If I get the flu I will seriously hurt someone	NY	40.806	-73.267	40.781	-73.252
2013-01-11 12:15:13	1330	Getting flu shot. Probably too late but there are three strains out there and I don't want pig flu...	Mars	40.724	-73.848	40.651	-73.871
2013-01-11 12:17:56	714	Sick as a dog. Somebody save me. I think I got the #flu	Edison, NJ	40.725	-74.208	40.731	-74.182
2013-01-11 12:20:32	546	I'm quite afraid ... I've been sick for a while now &amp; my godfather is a doctor and said there are up to 700 cases of the flu already. ðŸ˜±	Kearny/Montclair State	40.754	-74.147	40.748	-74.12
2013-01-11 12:30:54	2090	Google US Influenza Tracker http://t.co/0C9BTZ7f	NYC	40.695	-73.93	40.697	-73.98
2013-01-11 12:32:30	714	If I get the flu I'm gonna be tight		41.119	-73.992	41.114	-73.984
2013-01-11 12:34:36	546	But why do I have the flu tho #crying		40.724	-73.7	40.725	-73.705
2013-01-11 12:45:09	546	Welp looks like the flu won. No Pacha for me tonight. But I'll be blasting @chusceballos podcast set pretending I'm there tonight. ðŸ’ƒðŸ™ŒðŸ‘¯	jersey	40.495	-74.473	40.501	-74.49
2013-01-11 12:50:04	1254	@coollike at least you don't have a flu :'(		0	0	40.651	-73.871
2013-01-11 12:58:42	714	flu epidemic = MEANS= no new dates not interested in meeting u ~ dont ask to see my phone ~ and dont attempt to touch me	Where u think im from ?	0	0	40.565	-74.147
2013-01-11 13:01:07	1430	@EbruTv talks to Mobile Health CEO regarding the flu crises http://t.co/WqN54sUz	New York, NY	40.714	-74.006	40.781	-73.977
2013-01-11 13:06:35	1870	CityMD featured in Flu Report on Fox News http://t.co/rVhSKqbq	336 East 86th St New York, NY	40.777	-73.95	40.781	-73.977
2013-01-11 13:07:46	1430	The #CDC says #flu levels are more widespread in many states but its dropping in the southeast. Listen to our latest: http://t.co/0kCiyoP8	ÃœT: 38.905379,-77.047106	0	0	40.781	-73.977
2013-01-11 13:08:29	1430	This flu is really frustrating! You think you've kicked it to the curve but noooo the next day it's back... :( http://t.co/icoH15c8	New York City	40.769	-73.907	40.651	-73.871
2013-01-11 13:11:13	714	The flu together...but separately. ðŸ˜· @NCaso12		40.692	-73.992	40.697	-73.98
2013-01-11 13:16:55	546	@sscalise88 have the flu 2x. Just watched #PRAllStars I love @uli_herzner but I wish the 4 would go love @JMcKinleyNYC his personality c	Manhattan	40.748	-73.976	40.781	-73.977
2013-01-11 13:24:14	1330	Can't help thinking of the flu shot I just got @ Stumptown Coffee Roasters http://t.co/ryHzxZfw		40.746	-73.988	40.781	-73.977
2013-01-11 13:30:52	1330	OH: "I got 99 problems but the flu ain't one."	Brooklyn	40.762	-73.985	40.781	-73.977
2013-01-11 13:45:36	1330	@oskrNYC @drcorton @adammc123 they flu shot isnâ€™t preventing anything this year	NYC	0	0	40.781	-73.977
2013-01-11 13:51:08	1330	Went from feeling ok (slight cough and some asthma) to feeling sick as a dog and fatigued in the course of 4 hours. And I have flu shot.	New York, NY	0	0	40.697	-73.98
2013-01-11 13:57:01	546	Hi @tabbep I am home with the flu, I sent you a DM! Have a great day	New Jersey	40.496	-74.442	40.488	-74.441
2013-01-11 14:27:38	1870	If you're feeling feverish or experiencing flu symptoms DON'T get a massage but if you feel great and want to stay that way GET A MASSAGE!	50 Greene St. NY	40.708	-73.958	40.697	-73.98
2013-01-11 14:47:31	546	#instanow I've been sick, in bed all day. This cold/flu has completely taken over m @ Fourth Floor Walk Up http://t.co/y3PT6SDc	New York City	40.673	-73.966	40.697	-73.98
2013-01-11 15:05:45	1254	I get badgered to bring my grandma to get her flu shot. She forgets her Medicare paperwork. -_- seriously?		40.698	-74.276	40.696	-74.267
2013-01-11 15:09:32	546	If my tweets today are not up to par, blame it on the flu.	New York	40.842	-73.402	40.847	-73.401
2013-01-11 15:10:22	1430	@nytimes its the ignorance of unscientific people which is really more infectious than the flu #vaccinessavelives	Manhattan	40.747	-74.001	40.781	-73.977
2013-01-11 15:19:56	1330	Boston bound. Hoping yesterday's flu shot will miraculously kick in tonight and protect me for the next 58 hours.	New York City	40.746	-73.976	40.781	-73.977
2013-01-11 15:26:56	0	I'm assuming Ke$ha just had flu all her life to rock that bed head look.	New York, NY / Joburg, SA	40.896	-73.815	40.892	-73.803
2013-01-11 15:27:06	546	@joeycoles_ I have the flu nigga i cant even get outta bed		40.718	-73.319	40.73	-73.325
2013-01-11 15:31:40	1330	Flu shotðŸ’‰ðŸ˜·	jersz	40.922	-74.071	40.945	-74.07
2013-01-11 15:33:42	546	There's nothing like having bronchitis for 22 days being well for a week and then getting the flu#sicklife		40.797	-73.297	40.803	-73.337
2013-01-11 15:34:06	546	@jackalobee_ I have the flu :/		40.781	-73.31	40.803	-73.337
2013-01-11 15:37:05	546	The flu going around . Im being cautions with everyone !!!		40.933	-74.152	40.915	-74.168
2013-01-11 15:41:27	546	@AdrianDashh The Flu!!!!!!!	Queens,NY	0	0	40.651	-73.871
2013-01-11 16:05:58	1254	I strongly strongly advise you all to go get your flu shots NOW as the flu is absolutely miserable and never ending		40.724	-73.7	40.725	-73.705
2013-01-11 16:09:58	1430	@elanazak #PANIC #MEDIA #EPIDEMIC #FLU	New York, NY	0	0	40.697	-73.98
2013-01-11 16:17:44	1870	â€œ@weirdmedicine: Early CDC estimates indicate that this year's flu vaccine is 62 percent effective.â€ ***Is that good-bad-average?	ÃœT: 40.750901,-73.874452	40.747	-73.903	40.651	-73.871
2013-01-11 16:31:58	1330	Flu shot and pedialite (@ CVS/pharmacy) http://t.co/opsYmhoI	NYC	40.666	-74.119	40.666	-74.119
2013-01-11 16:32:49	1330	@thomasrhiel @amandalcormier you guys r like some sort of weird flu shot advocacy couple.	New York, NY	0	0	40.781	-73.977
2013-01-11 16:54:56	1330	F this flu outbreak I ain't scared. I think.	New York	40.748	-73.99	40.781	-73.977
2013-01-11 16:56:05	714	@goodniteny yep, not the flu but definitely not feeling great	Hoboken, NJ	40.78	-73.981	40.781	-73.977
2013-01-11 17:07:22	1330	How could anyone like the winter TOO MANY GERMS I dont want the flu	Long Island, NY	40.843	-73.244	40.862	-73.22
2013-01-11 17:10:15	1430	epidemia de influenza -_-	Brooklyn - NY	40.606	-73.956	40.697	-73.98
2013-01-11 17:19:36	1330	Haven't gotten a flu shot in years but seriously considering it this year. MT @CNN: Flu shot myths http://t.co/zqTU1GDk	NYC	40.727	-74.006	40.781	-73.977
2013-01-11 17:21:46	798	@CreditCardCre I've been getting the flu shot for the last 3 years and I haven't had the flu at all. Just my usual tonsilitis lol	In Your Kitchen/Hoboken, NJ	0	0	40.745	-74.029
2013-01-11 17:22:03	1430	this flu outbreak is scaring me. Iâ€™m steering clear of everyone.	long island.	0	0	40.633	-73.638
2013-01-11 17:31:46	1870	37 dollars for a flu shot. What the ham is the government doing.		40.737	-74.178	40.731	-74.182
2013-01-11 17:36:34	714	The real test is whether this flu will stop me from going out tonight?	Anaheim	40.827	-73.925	40.697	-73.98
2013-01-11 17:40:03	1330	@thegizwiz I had a flu shot weeks ago.	The Bronx	40.865	-73.928	40.781	-73.977
2013-01-11 18:32:34	1330	undressing for a flu shot (@ CVS/pharmacy) http://t.co/PyvT4ya7	straight on til morning	40.74	-73.987	40.781	-73.977
2013-01-11 18:39:19	1430	NYC-Themed Norwegian Cruise Promises The Splendor Of Midtown With Seaworthy Hot Dog Carts: The flu epidemics, the... http://t.co/phPiIxJR	New York	40.717	-74	40.781	-73.977
2013-01-11 18:45:32	546	Flu. So sick. Lost Boys up next maybe Near Dark as well.	brooklyn	40.703	-73.929	40.697	-73.98
2013-01-11 18:52:02	1330	Got my flu shot! @ Duane Reade http://t.co/sX6o2hSn	New York, NY	40.751	-73.987	40.781	-73.977
2013-01-11 18:56:58	546	Really gonna FaceTime so I don't miss anything at dance #flu	prep	40.653	-74.122	40.672	-74.105
2013-01-11 19:01:51	1330	today i got a flu shot and had my watch battery replaced, tomorrow i'm going to my best friend's wedding. i am a fucking adult.	NYC/TX	40.777	-73.945	40.781	-73.977
2013-01-11 19:03:14	0	I rather have cramps then flu		40.675	-74.121	40.672	-74.105
2013-01-11 19:10:32	2090	googling "flu symptoms" but DON'T COUNT IT, I'm just looking!	New York	0	0	40.781	-73.977
2013-01-11 19:26:34	546	This flu is never going away -____-	New Jersey / Manhattan	40.881	-74.079	40.878	-74.081
2013-01-11 19:37:26	910	I don't do flu shots, that's All State's stand. #bungbung @Pablo_Francisco	Jersey	40.593	-74.436	40.572	-74.414
2013-01-11 19:55:56	1190	@strand925 i saw a really intense CNN segment &amp; fully freaked out. i'm convinced i'm going to get the flu in the next 2 weeks. LAURA.	NYC/TX	40.777	-73.945	40.781	-73.977
2013-01-11 19:59:31	546	even though i have the flu i can't stay home any longer im going out!! ....just going to sit in my car in the garage and look at the walls	new york	0	0	40.697	-73.98
2013-01-11 20:21:36	1430	â€œ@nytimes: U.S. flu deaths may be peaking after reaching epidemic levels http://t.co/6zNPE5RZâ€ it's brutal this year! Got my whole family.	Philadelphia, PA	40.759	-74.023	40.769	-74.017
2013-01-11 20:34:23	714	Think I'm gettin the flu ðŸ˜ž	Lesbiland	40.773	-74.212	40.767	-74.214
2013-01-11 20:36:07	1330	Nd catch sum other weird crazy deadly shit id rather not RT @BlipSouthSide: Who's getting their flu shot?	Sumwhere in the west.ward	40.746	-74.218	40.731	-74.182
2013-01-11 20:36:22	546	I've officially caught the flu. YUCK. YUCK. YUCK.	New York, NY	40.771	-73.907	40.651	-73.871
2013-01-11 20:39:37	546	@G_Coppo I got the flu ðŸ˜·ðŸ˜·ðŸ˜·	î”Œ Jersey î”Œ	0	0	40.822	-74.157
2013-01-11 20:43:50	910	â€œ@kylehillman: A snapshot of influenza activity in all 50 states http://t.co/g2jsvTqRâ€ hmmm do you flu shot? I do not		40.98	-74.492	40.073	-74.724
2013-01-11 20:50:15	1190	@AmandaMelania my sister needed to go to the hospital so we were waiting in the waiting room n people with the flu came in so we r wearin it	New Jersey	40.945	-74.213	40.948	-74.242
2013-01-11 21:06:40	714	Certainly feels like it- I'm on my 5th cold RT â€œ@thedailybeast: 47 States Report 'Widespread Flu Activity' http://t.co/Ipkgdi86 #cheatsheetâ€	NYC	40.693	-73.986	40.697	-73.98
2013-01-11 21:35:28	1430	The new NBC Nightly News 3-act structure: the Flu report; the Severe Weather report; the Mass Shootings report. Followed by cute pet tricks.	BKLYN	0	0	40.697	-73.98
2013-01-11 21:51:54	714	I'm getting sick, this cannot be happening right now. I better not be getting the flu that's going around. Ain't nobody got time for that.	New York City	0	0	40.781	-73.977
2013-01-11 22:01:23	546	to the person who gave me the flu, or flu like symptoms... you suck... cover your mouth next time. Yeah I'm talking to you Emma!	Brooklyn , NY	40.595	-73.962	40.697	-73.98
2013-01-11 22:47:21	546	#howtoloseaguyin10days who else is sick and wants to watch movies all weekend? #influenzaisabitch	New York, New York	40.822	-73.947	40.781	-73.977
2013-01-11 22:48:02	546	@TeamChrisVader I think everyone is taking the same meds lol everyone's sick with the same flu.	ÃœT: 38.8445003,-76.8942378	40.718	-74.045	40.715	-74.069
2013-01-11 22:53:33	546	Ex-husband just texted me - he's sick with the flu "I could shit thru an eye of a needle" poor guy. @lulaabellee	all over the place...	41.111	-73.68	41.047	-73.639
2013-01-11 23:12:00	1330	People dying from the flu ðŸ˜± i need too go get my flu shot cause ill be damn		40.932	-74.152	40.915	-74.168
2013-01-11 23:24:31	1430	NIGGAS GOT THE FLU VIRUS/EPIDEMIC {H3N2} IN NEW YORK METRO AREA	UNITED STATES OF AMERICA	0	0	41.072	-73.565
2013-01-12 00:02:44	1330	@Ibiza_Barbie11 not really down with flu but its gotten much better. Well, can't help it, its in the air here, Take precautions &amp;care of you	New Jersey / Manhattan	40.881	-74.079	40.878	-74.081
2013-01-12 00:22:19	1870	Wash your hand. America sick girl. #influenza #SICKENING #cleanup http://t.co/MKdASaV9	NYC/SF	40.766	-73.989	40.781	-73.977
2013-01-12 00:32:18	1430	im gonna start walking around in a bubble suit if this flu thing keeps coming up...#youthinkimjoking	New York	0	0	40.853	-73.702
2013-01-12 00:41:31	546	Twitters dead today...guess everyones partying and I'm home doing "NOTHING"... FUUU FLU !!	New Jersey / Manhattan	40.881	-74.079	40.878	-74.081
2013-01-12 00:46:54	1330	My arm is so swollen from the #flu #shot ðŸ˜¢	Center Moriches,NY	40.787	-72.81	40.8	-72.796
2013-01-12 01:23:23	1190	NYC flu epidemic #obsessivehandwashing	New York City	40.638	-73.972	40.697	-73.98
2013-01-12 01:46:55	1330	So I've avoided the #flu this far let's see if I can avoid it when school starts back up #challengeaccepted	jefferson	41.031	-74.503	40.994	-74.541
2013-01-12 02:22:49	546	- Aw Fuck. I Have The Flu -.-	- Florida ^_^	40.755	-74.189	40.731	-74.182
2013-01-12 04:35:17	714	Think I have the flu , how fxckn greeeeat ! #cantSleeep	in the kitchen .. gettin this	41.051	-73.548	41.072	-73.565
2013-01-12 05:49:57	1190	Uhhggg my mum!! seriously I can't..she is so complaining to get this flu vaccine to a point Da now im kinda feeling the flu in my gene	new york	40.733	-73.801	40.651	-73.871
2013-01-12 06:23:45	0	Time to go! Work this early with this fucking weather and sick like this (gripe del coÃ±o) my manager better let me rock with some breakfast	Bk New York	40.687	-73.913	40.697	-73.98
2013-01-12 06:58:49	0	@nypost reports Hell's Kitchen is the most flu-ridden area of the city, also Upper West Side, East Village, Carroll Gardens &amp; Elmhurst		0	0	40.781	-73.977
2013-01-12 07:10:26	1430	38% #fail â€œ@WSJ: Free to read: This season's flu vaccine was estimated to be 62% effective. http://t.co/WE1OEgQtâ€	New Jersey	40.691	-74.177	40.731	-74.182
2013-01-12 07:28:37	1870	Hell's Kitchen's burnin up w t #flu,it's t cityâ€™s most infected are followed by t UWS, Carroll Gardens &amp;Elmhurst,Queens http://t.co/XikBbutY	NEW YORK, NY	40.782	-73.985	40.781	-73.977
2013-01-12 08:13:18	546	Morning, a little dreary but warm here in the Bronx, spring like. Trying to stay a step ahead of this flu everyone is getting. Stay Safe.	Bronx, NY	40.834	-73.821	40.697	-73.98
2013-01-12 09:16:59	546	Now im getting the flu :/		40.721	-74.187	40.731	-74.182
2013-01-12 09:26:21	1330	so my dads trying to tell me to get a flu shot when I'm already sick..... are u an asshole or are u an asshole	516, surf, friends, o|||||||o	40.658	-73.547	40.652	-73.552
2013-01-12 09:32:10	546	- I Got The Flu, And My Mom Is Asking Me To Clean ? Are You Fucking Kidding Me.	- Florida ^_^	40.755	-74.189	40.731	-74.182
2013-01-12 09:43:34	1430	ME: Great.. :A #flu outbreak is spreading across the country and doctors on #LI are urging people to get vaccinated.http://t.co/bjCDegtsâ€	NY	40.882	-73.262	40.888	-73.244
2013-01-12 09:47:17	1330	@angelcomedy1 Hi Angel! What is your vote as to where I administer DJ's flu shot? Hee Hee	New York City	40.752	-73.782	40.651	-73.871
2013-01-12 10:01:09	1430	"@ZazenLife: The Flu Pandemic, Health Benefits of Vitamin D &amp; Potential Dangers of Flu Shots http://t.co/VTapSR5F" #flushot #vaccines #flu	Lawn Guyland	40.786	-73.787	40.651	-73.871
2013-01-12 10:01:24	1430	@lisa4decor at least you didn't get the flu there. You're inspiring.		40.756	-73.969	40.781	-73.977
2013-01-12 10:06:20	546	Flu or Cold who gives a shit. I am down and out anyway #flusucks	New York, NY	0	0	40.697	-73.98
2013-01-12 10:18:16	0	@RodAbb72 His flu shot and which body part I should administer it, arm vs bum. What is your vote?	New York City	40.752	-73.782	40.651	-73.871
2013-01-12 10:28:19	546	My body is just so exhausted from having the flu.		40.738	-73.811	40.651	-73.871
2013-01-12 10:28:32	0	@jll_tribute Hi Steve! We need your vote. Where should I give DJ his flu shot on air, the arm or bum? Lol Hugs!	New York City	40.752	-73.782	40.651	-73.871
2013-01-12 10:33:15	546	Can't wait till this stupid flu virus get out of my system so I can go back to the gym. Totally miss my work out and yoga class!	new york, usa	40.862	-74.391	40.863	-74.437
2013-01-12 10:51:22	546	@HelenMcCready had an audition today for "orange is the new black" and couldn't make it ...flu!!	new york	0	0	40.697	-73.98
2013-01-12 10:52:13	714	At the doctors to determine if I have just have a cold or if I have a flu saying #SOON....		40.676	-74.108	40.672	-74.105
2013-01-12 10:56:28	1430	Which type of gun protects against this flu going around? @nra #nralogic	bushwick	40.687	-73.913	40.697	-73.98
2013-01-12 10:58:46	1330	Ok, im done talking about Flu thing but Increase your Vitamin D intake folks. And be Ahole like me, if someone wants 2shake hand; refuse.lol		40.832	-73.973	40.823	-73.974
2013-01-12 11:25:46	546	@mattlangan @Mike_Lopez @MargMaiz @froMJersey got the flu :( staying in quarantine.	Brooklyn, New York	0	0	40.697	-73.98
2013-01-12 11:33:13	714	Flu epidemic. Everyone stay away from me. I didn't get a flu shot. ðŸ˜·	40.786060000, -74.009798000	40.793	-74.009	40.793	-74.004
2013-01-12 11:35:20	1330	Theres about to be a brawl on the flu shot line. Simmer down people	new york	40.645	-73.639	40.633	-73.638
2013-01-12 12:00:15	1330	@ESPN_Colin Flu shot get one stat!	ÃœT: 40.763084,-74.302321	40.703	-74.292	40.696	-74.267
2013-01-12 12:08:03	1430	Hooray RT @BreakingNews: New York's Gov. Cuomo declares state public health emergency in response to severe flu outbreak - @nbcnightlynews	NYC	40.754	-74.005	40.781	-73.977
2013-01-12 12:09:47	1430	Flu is being reported in 47 states, but widespread outbreaks are now reported in just 24 states. our newscast: http://t.co/0kCiyoP8	ÃœT: 38.905379,-77.047106	0	0	40.781	-73.977
2013-01-12 12:25:47	858	Few things more poignant than a little kid with the flu. My boy's face seems bewildered and hurt, as if his body betrayed him.	Brooklyn, NY	0	0	40.651	-73.871
2013-01-12 12:36:15	1430	The news is on in the dr waiting room about flu outbreaks and how easy it is to catch. We're all staring at the tv angrily.	Hoboken, NJ	40.737	-74.035	40.745	-74.029
2013-01-12 12:36:30	1430	Young, healthy people dying from the #flu?! What is this 1876?	The Empire State	40.636	-74.143	40.565	-74.147
2013-01-12 12:37:44	0	@jdmandthegiant putting on my nicest flu outfit. Don't forget your bowtie!	New York, New York	40.822	-73.947	40.781	-73.977
2013-01-12 12:43:04	546	If i have the flu im gonna be pissed		40.637	-74.293	40.622	-74.318
2013-01-12 12:44:04	1430	â€œ@LeeGoldbergABC7: Breaking News from WABC-TV Cuomo declares public health emergency over flu epidemic http://t.co/DoFpoumHâ€	New York City	40.72	-73.842	40.651	-73.871
2013-01-12 13:05:07	1430	RT @HellsKitchenNYC: Hellâ€™s Kitchen is the cityâ€™s most flu infected neighborhood. Be careful! http://t.co/n4CNm9el	Manhattan, NY	0	0	40.781	-73.977
2013-01-12 13:06:44	1430	RT @nytjim: Hell's Kitchen is NYC's most flu-infected neighborhood, reports @nypost, based on Twitter data. http://t.co/nf5PSjAP	Â¯\_(ãƒ„)_/Â¯ NYC, NY USA	40.779	-73.957	40.781	-73.977
2013-01-12 13:09:35	1430	This flu must really bad	Long Island, NY	40.826	-72.99	40.822	-72.988
2013-01-12 13:12:30	1330	Flu Shot finally! (@ Rite Aid) http://t.co/XVGhOLTF	New York City	40.771	-73.904	40.771	-73.904
2013-01-12 13:12:35	1330	@charlie_sLOVEs if u were in school we learned in lob that the flu shot actually gives u a type of the flu		40.658	-73.517	40.662	-73.51
2013-01-12 13:21:22	1330	Considering getting my first flu shot after the warning. I haven't been sick in 357 days though so Im between a rock and a hard place #Cuomo	631	40.927	-73.087	40.929	-73.098
2013-01-12 13:34:37	1870	The fact that 14% of people â€œdonâ€™t believe in flu vaccinesâ€ drives me fucking nuts. http://t.co/weQje3nP	New York, New York	0	0	40.697	-73.98
2013-01-12 13:35:51	714	I've gotten the email about the flu and norovirus from school about ten times and if I get it again I'm going to freak out	Philadelpha, PA	40.775	-74.402	40.774	-74.399
2013-01-12 14:05:26	714	If I got the chuchi flu i'll be so pissed		40.658	-73.517	40.662	-73.51
2013-01-12 14:19:27	1190	If any of you bitches had the flu lastnight and playe pong, ill kill you.		40.616	-73.937	40.697	-73.98
2013-01-12 14:45:01	546	El fisico atre pero que tu tenga gripe y te bese con amor sin importar que se le pege tambien la gripe enamora ðŸ˜â¤	bronx,new york	40.865	-73.887	40.697	-73.98
2013-01-12 14:48:40	1254	my neighborhood in bklyn and office location in manhattan are two of the top places with the most flu-infected people. Great.	NYC	40.686	-73.992	40.697	-73.98
2013-01-12 14:57:29	714	What If I caught the flu D:		40.763	-73.819	40.651	-73.871
2013-01-12 14:58:03	1190	@housingworks on 17th St. Don't know what happened to my tweet from Home Depot. I feel sick. Scared I may get the Flu that's going around.	Manhattan, New York	40.741	-73.995	40.781	-73.977
2013-01-12 15:05:13	1254	Flu Scare in NYC. Starbucks empty. Automats must have looked like this during Polio epidemic.	Â¯\_(ãƒ„)_/Â¯ NYC, NY USA	40.779	-73.956	40.781	-73.977
2013-01-12 15:13:48	858	:)Feel better! @PistolBKA: @LourdesCastro OMG the best soup EVER! Perfect on a gloomy Saturday home with the flu! Xoxo http://t.co/ZP7TGNhy	New York	40.702	-73.99	40.697	-73.98
2013-01-12 15:21:53	546	@adammc123 right... I guess I'll get it after I get the flu the first time.	New York City	40.727	-73.985	40.781	-73.977
2013-01-12 15:25:01	0	@LissetteLejarde Its okay. They get the flu out there off 60 degree weather. Buncha pussies.	Ridgewood, New York	40.706	-73.906	40.651	-73.871
2013-01-12 15:49:33	1430	Gov. Cuomo Declares Public Health Emergency Over Flu Epidemic: Just in case you haven't already entrenched yourself... http://t.co/C9lFtJwB	New York	40.717	-74	40.781	-73.977
2013-01-12 15:59:02	1330	I'm pretty sure there are no flu shots left on the island of Manhattan. And I'm slightly terrified.	New York	40.749	-73.972	40.781	-73.977
2013-01-12 16:20:10	1330	the media has successfully frightened me into getting a flu shot. feel so defeated.	Brooklyn	0	0	40.697	-73.98
2013-01-12 16:54:41	546	Does Oscillococcinum work? Or is it just expensive? #flu #meds #whoknows	Brooklyn NY	40.764	-73.976	40.781	-73.977
2013-01-12 17:03:20	546	Somebody stole my appetite. Main suspect Mr Influenza.	New York City	40.666	-73.979	40.697	-73.98
2013-01-12 17:12:52	798	The flu took me out yesterday, dad brought me Jamaican white rum with honey &amp; lime and whatever else was in there, I'm a new person today		40.602	-73.754	40.651	-73.871
2013-01-12 17:12:57	1430	New York is a state of emergency because of flu .. Excellent .. #stayindoors #masksattheready ðŸ˜·	New Jersey/Bristol	40.575	-74.58	40.596	-74.6
2013-01-12 17:20:59	1870	Honestly if everyone wants to #FLU proof themselves this #winter u MUST get Source Naturals #Wellness Formula http://t.co/Lax6CV1S	NYC | LA | MIAMI | DALLAS	0	0	40.781	-73.977
2013-01-12 17:25:34	546	@pattistanger @Bravotv I'm sick at home w/ the flu all I've been watching is your show Dave &amp; Marcellus were my faves. U look amazing Patty.		40.602	-73.754	40.651	-73.871
2013-01-12 17:36:26	858	My doctors office is closed this weekend and my dad is so set on me getting the flu shot he's forced me to get it at CVS #notaboutit	Long Island	40.751	-73.634	40.748	-73.639
2013-01-12 17:40:17	546	@emybetance ok! Mama ya esta mucho mejor de la gripe. Gracias a dios		40.837	-73.944	40.781	-73.977
2013-01-12 17:46:13	546	God Bless anyone hosting a party tonight #riddled #flu #epidemic #nightlife #nyc #4Rs	Williamsburg, Brooklyn	40.714	-73.957	40.697	-73.98
2013-01-12 17:55:57	1330	#Flu shots are ineffective &amp; dangerous. Proper diet, exercise, hydration, plus #VitaminD &amp; #VitaminC supp better choice http://t.co/rUl24fRp		40.836	-74.175	40.808	-74.187
2013-01-12 17:56:41	0	Patient Zero for this Flu season is brought to you by Lindsay Lohan.	Â¯\_(ãƒ„)_/Â¯ NYC, NY USA	40.779	-73.957	40.781	-73.977
2013-01-12 17:58:52	1330	@AwesomusMaximus Yeah. Head cold. Not the flu, shits or puking, thankfully. Just fatigue, headache, congestion.	New York, New York	40.623	-74.159	40.565	-74.147
2013-01-12 18:00:43	1330	Should I get a flu shot? #NYC , did you get a flu shot?	New York City	0	0	40.651	-73.871
2013-01-12 18:01:10	1330	My moms forcing me to get the flu shot ðŸ˜¥ðŸ˜©ðŸ’‰		40.851	-74.009	40.846	-73.996
2013-01-12 18:04:22	1430	NYS GOVERNOR ANDREW CUOMO DECLARES A PUBLIC HEALTH EMERGENCY DUE TO THE FLU OUTBREAK.	Mt.Vernon,New York	40.917	-73.833	40.913	-73.829
2013-01-12 18:10:03	1430	@minxbrinx @damienechols because I was sick wt flu I neglected to take out the carrot pulp. It's aura is beautiful even decomposing !	nyc	40.703	-73.891	40.651	-73.871
2013-01-12 18:40:22	1870	@sourcenaturals You guys really need to be tweeting about your Wellness Formula- especially during #FLU season #MarketGoodProducts	NYC | LA | MIAMI | DALLAS	0	0	40.781	-73.977
2013-01-12 18:59:05	546	Flu day :/	NYC	40.752	-73.889	40.651	-73.871
2013-01-12 19:00:40	0	FLU.		40.53	-74.194	40.565	-74.147
2013-01-12 19:01:10	1330	Just held my breath from Bergen St to 2nd Ave. You're not getting me down, flu season	Brooklyn, NY	40.723	-73.989	40.781	-73.977
2013-01-12 19:11:22	1430	The Flu is insane this year	201,Jersey	40.879	-74.053	40.886	-74.047
2013-01-12 19:22:59	1122	@jenlopezrom si tiene el flu tome teraflu con limon	elmont ny	40.705	-73.701	40.704	-73.709
2013-01-12 19:32:25	546	@Modelitoh50 akii con esta fucking gripe		40.822	-73.919	40.697	-73.98
2013-01-12 20:04:52	1330	Honestly if u have ever gotten the flu shot in ur life just kill urself .. So many bad things in there for u	Staten Island	40.536	-74.223	40.565	-74.147
2013-01-12 20:10:18	546	" don't touch me. You have the flu you're contagious. " aw thanks ma .. ðŸ˜’âœ‹		40.783	-74.195	40.808	-74.187
2013-01-12 21:02:54	546	My whole body hurts. &amp; i feel nauseous &amp; have a mean ass headache. Please, i hope this is just me pmsing &amp; NOT getting the flu. ðŸ˜§ðŸ˜©ðŸ˜£	princess castle. âœ¨	40.778	-74.274	40.792	-74.263
2013-01-12 21:10:47	858	Her vag tasted like the flu #stillateit #lol		40.445	-74.296	40.447	-74.295
2013-01-12 21:11:56	1430	Concerns grow as the flu takes over New York City http://t.co/GzfRL6F6 via @po_st	New York	40.843	-73.916	40.697	-73.98
2013-01-12 21:12:45	858	My family laughed at me when I told them to get the flu vaccine in September. WHO'S LAUGHING NOW?!	Long Island, NY	40.874	-73.074	40.868	-73.081
2013-01-12 21:28:09	858	El Estado de Nueva York declara la alerta de emergencia por "la peor temporada de gripe" en cuatro sÃ±is	Nueva York	40.743	-73.996	40.781	-73.977
2013-01-12 21:32:55	1430	@almuariza: El Estado de Nueva York declara la alerta de emergencia por "la peor temporada de gripe" en cuatro aÃ±os	Nueva York	40.744	-73.996	40.781	-73.977
2013-01-12 21:47:34	1330	@BrianMasefield I'm fucking obsessed about not getting the flu #epidemic	New York City	40.687	-73.989	40.697	-73.98
2013-01-12 21:48:10	1254	Did you get the flu shot? http://t.co/kZgnjE3W	NYC, NJ, SI, Nyack,	0	0	40.697	-73.98
2013-01-12 22:04:19	1430	How there's a flu emergency placed on New York State that's scary	GC	40.869	-73.622	40.898	-73.643
2013-01-12 22:10:02	546	Ah i have the flu -_ i cant wait to sweat it off in the gym	Da Heights and St John's	40.873	-74.182	40.86	-74.158
2013-01-12 22:13:49	546	This flu state of emergency is killing my vibe	NYC//R.I.P MIA	40.696	-73.983	40.697	-73.98
2013-01-12 22:14:07	546	Everyone who has the Flu, kill yourselves. Don't ruin my good streak of healthiness. #FaceMask	Union City, NJ	40.776	-74.03	40.767	-74.03
2013-01-12 22:25:08	1330	My arm still hurts from when my boss had us go on a flu shot adventure.	ÃœT: 40.766085,-73.9837629	40.766	-73.988	40.781	-73.977
2013-01-12 22:27:10	1430	Oh wow. What an end! RT @ndtv New York declares flu emergency	New Delhi	0	0	40.781	-73.977
2013-01-12 22:45:13	546	my nose is like burning fuck the flu	Long Island	0	0	40.622	-73.749
2013-01-12 22:59:12	546	Yeaah the flu virus is going around NY . And unfortunately I'm one of it's victims =/	Pluto	40.669	-73.76	40.651	-73.871
2013-01-12 23:04:08	1430	this flu epidemic is going crazy in ny.. #wegondie #aintnobodygottimeforthat	NY	0	0	40.697	-73.98
2013-01-12 23:16:50	1430	When you live in a house with 4 other people, you will get the flu/cold from someone in that house!	Rockaway Beach, NY	40.586	-73.808	40.651	-73.871
2013-01-12 23:47:41	0	Like can the whores bitches and sluts stop passing the flu around to other people just stop sucking dick or eating pussy just for one month	UNITED STATES OF AMERICA	0	0	41.072	-73.565
2013-01-12 23:48:02	546	I have #Flu	LA & NY	40.81	-73.989	40.823	-73.974
2013-01-13 00:00:25	1430	Soooooo sick of this flu coverage. Health warning my ass. All these stupid people who got their chemical shot also got the flu. Bullshit.	Brooklyn	40.713	-73.678	40.7	-73.677
2013-01-13 00:12:05	714	Hope I'm not getting this flu bullshit		40.962	-74.604	40.994	-74.541
2013-01-13 00:24:58	798	Look, I had the DAMN flu for a day and a half and I feel fine!	New York, New York	0	0	40.651	-73.871
2013-01-13 00:50:55	1122	my mom doesnt believe in "flu shots"	winterland	0	0	40.697	-73.98
2013-01-13 01:29:20	1190	@DoorGrlProblems I've made it a rule that anyone that seems to have the #Blue flu is not allowed inside #NYCnightlife #NYC	NYC	40.736	-73.989	40.781	-73.977
2013-01-13 01:29:28	798	Don't worry I already got it -.-" â€œ@anantajulio: Nah lo @chichachikaa RT @detikcom: New York Darurat Flu! http://t.co/jwQvk32Kâ€	New York City, NY	40.744	-73.891	40.651	-73.871
2013-01-13 02:04:52	546	Que se aleje el flu de mi vida!!	Brooklyn, New York.	0	0	40.697	-73.98
2013-01-13 02:32:04	1430	@Mruff221 hope you didn't get the flu shot. That wouldn't make very much sense. Maybe the next topic u should spread.	Brooklyn	40.712	-73.679	40.7	-73.677
2013-01-13 03:09:28	714	Omg I just sneezed 3 times. If I get this flu @ElizabethEyes and @rantravefashion will have to take care of me. #hotmess #death	New York City	40.685	-74.003	40.697	-73.98
2013-01-13 04:18:49	546	Is it possible that somebody laced my flu medication?	new york	40.714	-73.385	40.707	-73.385
2013-01-13 05:28:21	546	Feel So Tired and Sick! This Flu is trying to Win!	JC, NEW JERSEY	40.756	-74.049	40.715	-74.069
2013-01-13 05:45:18	858	If anyone at my job gets the flu I blame Brendyn		40.665	-74.114	40.672	-74.105
2013-01-13 05:58:23	1430	â€œ@El_Universal_Mx: NY en emergencia por influenza; reportan 20 mil casos http://t.co/zEFRfCgi vÃ­a @El_Universal_Mxâ€//pues aquÃ­ no ha llegado	USA	40.761	-73.362	40.764	-73.369
2013-01-13 06:33:21	546	So hoping Finnea &amp; I have colds, and this is not the flu	Red Hook Brooklyn	40.674	-74.019	40.697	-73.98
2013-01-13 07:17:29	546	@amaeryllis flu?	New York, NY	40.675	-73.972	40.697	-73.98
2013-01-13 07:28:46	1430	Wash Your Hands! "@Forbes: Why the flu is so dangerous this year, and why it could get worse http://t.co/HfORECuf"	Bedminster, NJ	40.649	-74.639	40.673	-74.677
2013-01-13 08:06:46	546	I think I got the flu .. Cannot do much .. It is upsetting! I am trying to be very healthy but I got it uuuuurrrr		40.797	-73.968	40.781	-73.977
2013-01-13 08:28:33	546	Wish I could be @FFactoryNY. I hate you flu.	Brooklyn, NY	40.672	-73.943	40.697	-73.98
2013-01-13 08:57:53	1430	"@WickChris: The amount of #mercury in #influenza #vaccine is dangerous NO matter what these UN-trustable medical officials say." #flushot	Lawn Guyland	40.786	-73.787	40.651	-73.871
2013-01-13 08:58:44	546	Haven't ate since Friday this flu shit is reeeeal tho	in the kitchen .. gettin	41.047	-73.55	41.072	-73.565
2013-01-13 09:17:21	546	@currageous oh no! The flu sucks, but Firefly is awesome.	New York, NY	0	0	40.697	-73.98
2013-01-13 09:17:33	1430	â€œ@NYGovCuomo: Gov declares state public health emergency in response to severe #flu season http://t.co/dlJTwG79â€ #getaflushot	NYC - Battery to the Bronx	40.748	-74.009	40.781	-73.977
2013-01-13 09:31:04	2090	GOOD MORNING MY Tweetpeps....Happy Sunday hope everyone is feeling ok that flu is out there take vitamin C have a good day!	Staten island	40.647	-74.088	40.565	-74.147
2013-01-13 09:56:38	1330	Gym Time. Trying to sweat this damn flu out. Tired of being Sick @ Golds Gym http://t.co/4poL0q18	New Jersey	40.896	-74.225	40.904	-74.223
2013-01-13 10:02:07	1430	Bien bueno pues, algo mÃ¡s??RT@la_patilla: Nueva York declarado en emergencia por epidemia de gripe http://t.co/inej2ZA2â€		41.088	-73.859	41.091	-73.87
2013-01-13 10:30:39	798	My step dad says " to have the flu , you look way to pretty " awww thanks steppie ..	in the kitchen .. gettin	41.048	-73.55	41.072	-73.565
2013-01-13 10:42:05	858	Ali thinks she's a carrier of the flu... She's gotten 4 of us now!!! #fucker #im #dying	Chester ny	40.58	-73.85	40.651	-73.871
2013-01-13 11:03:47	714	what if I get the flu! ðŸ˜­	white plains	41.041	-73.754	41.026	-73.755
2013-01-13 11:09:37	858	@Tom_tomorrow guy at my bus stop has had it since Christmas break, also a teacher #flu #fearmonger	edgewater, nj	0	0	40.828	-73.975
2013-01-13 11:12:11	1330	Last year no flu shot: flu + pneumonia and two weeks of misery. This year a Dec shot: 5 days of mild misery. Progress. Get yr shot! #flu	Brooklyn	40.687	-73.998	40.697	-73.98
2013-01-13 11:23:07	546	I can't wait for this fucking flu to go away! I'm ready to go back to boxing ðŸ’ªðŸ‘ŠðŸ’¢		40.819	-73.99	40.82	-73.987
2013-01-13 11:23:51	1330	Flu Shot time #sigh	In Drake's Jacuzzi	40.911	-73.994	40.923	-73.999
2013-01-13 11:27:29	1330	So much for the flu shot... #dying ðŸ˜·	Long Island, New York	40.955	-72.917	40.936	-72.936
2013-01-13 11:33:21	546	I actually still feel like crap, day 3 of the flu	prep	40.653	-74.122	40.672	-74.105
2013-01-13 11:35:49	1430	"@martinhume: Man Made Super-Flu Could Kill Half Humanity - http://t.co/twr6dIDl" #flu #influenza	Lawn Guyland	40.786	-73.787	40.651	-73.871
2013-01-13 11:43:07	1254	"You should get a Flu Shot" -Half the people I know "You absolutely should not get a #FluShot" -The other half		40.837	-73.7	40.843	-73.699
2013-01-13 12:03:00	798	I think I'm finally starting to feel a little better. On the road to recoveryðŸ‘ A few more days resting and this flu should be gone!	Bronx, NY	40.85	-73.856	40.697	-73.98
2013-01-13 12:31:25	1430	No flu shot available. 1st Ave. and 5th. #RaceAgainstInfluenza http://t.co/5T3Hq7Cf	New York City	40.726	-73.987	40.781	-73.977
2013-01-13 13:07:41	1430	Now I'm in Flu-York. Great. Flu emergency declared in New York :( http://t.co/lyrQHUXZ	New York, NY	40.747	-73.972	40.781	-73.977
2013-01-13 13:23:48	546	So sick!!! #flu	Staten island, NY	40.565	-74.141	40.565	-74.147
2013-01-13 13:59:26	1190	Like I really am scared of needles , don't want a shot, but yet want to stay away from the flu. So. . #dilemma ?!		40.991	-74.058	40.986	-74.063
2013-01-13 14:29:04	1430	@magdellis I hope it's not that flu that's killing kids !	Where the wild things are	40.794	-73.939	40.781	-73.977
2013-01-13 14:30:51	1330	Vent: Yo ppl - Get fit &amp; ur flu shot. I'm not breaking my back and risking my career for your obese, flu-turned-pneumonia ass.	NYC	40.735	-73.981	40.781	-73.977
2013-01-13 15:31:16	714	@danbowens lol "extra instagrammmmmmeeed" i figured u guys sat during those updates. Anyhoo... no shot, but I think I have the #flu. :(	Bronx, New York	40.877	-73.827	40.697	-73.98
2013-01-13 15:39:48	714	The flu is all around me.		40.701	-73.812	40.651	-73.871
2013-01-13 15:45:25	1190	Bring on #MFW before I get the flu. My hands hurt from being washed every 2 secs &amp; my head from obsessive nervousness of getting sneezed on.	New York, NY	40.744	-73.975	40.781	-73.977
2013-01-13 15:46:06	1330	Pretty intense queue for flu shots (@ Duane Reade) http://t.co/ly8kwXY6	New Yawk, New Yawk	40.734	-73.99	40.781	-73.977
2013-01-13 15:52:41	546	I have the flu FUCKING FABULOUS		40.613	-74.128	40.565	-74.147
2013-01-13 16:04:06	1254	@Brittx0x0x0 LMAOO I can't, I hope he gets the flu now		40.613	-74.129	40.565	-74.147
2013-01-13 16:13:41	1254	No RT @FrancosWine: @grapeylyle Just curious, did you get the flu shot?	Manhattan	40.762	-73.968	40.781	-73.977
2013-01-13 16:35:58	1330	RIA'S FLU SHOT DELIVERY SERVICE (@ CVS/Pharmacy) http://t.co/nBlsbHdU	New York, NY	40.713	-73.872	40.713	-73.872
2013-01-13 16:46:49	546	It gets worse #flu Day 2	New York, NY	0	0	40.697	-73.98
2013-01-13 16:56:27	1430	@PerlaPGuerrero @georgecarballo @eddiezaldana the flu outbreak maybe, I'm not sure what else. C'mon texans!!!	yonkers, ny	40.954	-73.853	40.944	-73.864
2013-01-13 17:04:48	1430	I'm listening to the news to feed my NYC flu epidemic obsession.	New York City	40.638	-73.972	40.697	-73.98
2013-01-13 17:12:40	1330	Why does everyone have the flu but me. I WANT IT. #fuckschool		40.676	-74.11	40.672	-74.105
2013-01-13 17:13:54	546	@RosannyVtra d nad amol &lt;3 y la salud ya no tienes gripe?	ManhaTtan New yOrk	0	0	40.781	-73.977
2013-01-13 17:58:50	1330	#flu in #2013 is rough #NYC, get the shot if you're open to it. Took 48 hours to bounce back. Feeling better now, am #relieved &amp; #fortunate	New York, NY	40.736	-73.993	40.781	-73.977
2013-01-13 19:11:29	546	@eonline I cannot believe she has the flu! She looks STUNNING, never would have guessed		40.846	-73.255	40.862	-73.22
2013-01-13 19:13:21	546	Headache,fever,bodypain, #gripe ðŸ˜¢ðŸ˜°ðŸ˜¤		40.927	-74.153	40.915	-74.168
2013-01-13 19:15:12	1330	The flu is gone &amp; I'm back to the gym, finally! (@ Blink Fitness w/ 3 others) http://t.co/ubOYdszQ	NYC	40.728	-73.993	40.781	-73.977
2013-01-13 19:22:56	858	Jennifer Lawrence has the #flu and looks like she might not make it through these interviews. #GoldenGlobe	New York City	40.781	-73.985	40.781	-73.977
2013-01-13 19:37:54	546	My flu getting worse...need some Dominican's medication asap...m duele hasta los cabellos. :'(:'(:'(:'(:'(:'(:'(:'(:'(:'(:'(:'(:'(:'(:'(:'	Bronx, N.Y.	40.833	-73.923	40.697	-73.98
2013-01-13 20:00:40	546	@AlexaGambaro we all are. I got the flu. Lets have sick party. See u tm	NY	40.739	-73.453	42.747	-75.77
2013-01-13 20:21:02	1430	City's Pharmacies Reportedly Running Out Of Flu Shots: With nearly 20,000 people having been infected with the flu... http://t.co/2UVBdJCw	New York	40.717	-74	40.781	-73.977
2013-01-13 20:24:31	714	I'm so nervous I will wake up with the flu especially bc of the amount of hands and people's money I touch at Mcds ðŸ˜·		40.906	-74.515	40.898	-74.516
2013-01-13 20:35:26	1430	Doctors say get your flu shot while it's available... http://t.co/P9EyYZwV #flu	NYC	0	0	40.697	-73.98
2013-01-13 21:31:43	546	Not going to school #flu #sucks	jersey...the nut	40.816	-74.166	40.822	-74.157
2013-01-13 21:39:09	546	@Levi_opens_wine ha! I am ass out with the flu. Gave my ticket to Jean-Louis Trintignant. He didn't show. Also provided kicks for him.	Manhattan	40.761	-73.968	40.781	-73.977
2013-01-13 21:48:33	0	Did Tina Fey and Amy Poehler leave?? #goldenglobes #flu		40.557	-74.524	40.552	-74.53
2013-01-13 21:54:56	546	GN! Still fighting this cold! Praying it doesn't turn into the flu! Having a flu epidemic in NY! Pray for me please! God bless u all!	mount vernon, new york	40.916	-73.844	40.913	-73.829
2013-01-13 22:11:23	546	Lmao I sneezed...now I have the flu, haha shut up you moron.	up up and awayyy.	40.816	-73.071	40.811	-73.046
2013-01-13 22:32:55	0	I'm really worried that all of Hollywood is going to die of the flu.	New York, NY	40.77	-73.955	40.781	-73.977
2013-01-13 22:34:51	0	So @hughjackman is part of the reason there is a flu epidemic... Meryl Streep is not part of the reason. #GoldenGlobes	New York	41.006	-73.66	41.005	-73.667
2013-01-13 22:35:33	0	EW "@birbigs: That microphone has the flu. #GoldenGlobesâ€	Brooklyn, NY	40.681	-73.978	40.697	-73.98
2013-01-13 22:36:32	1330	Congratulations - and feel better! - to @RealHughJackman! Absolutely wrecked me in Les Mis. But get the flu shot next time, will ya?	NYC, baby!	40.709	-74.105	40.715	-74.069
2013-01-13 22:45:43	546	"Thanks for giving us the flu, you dick." - everyone sitting at the Les Miserable table. #GoldenGlobes		40.844	-73.912	40.697	-73.98
2013-01-13 23:06:42	1190	I need to go get my flu shot!!!!! Ugh, work takes up too much of my time. I need an actual break to myself.	Elizabeth, NJ	40.63	-74.251	40.624	-74.245
2013-01-13 23:16:41	1330	Things to do: 1. Get a flu shot 2. Re-dye my hair black 3. Buy school books 4. Go shopping 5. Go on vacation	Elizabeth, NJ	40.63	-74.251	40.624	-74.245
2013-01-13 23:45:17	1330	Praying I don't get the fluðŸ™		40.562	-74.101	40.565	-74.147
2013-01-13 23:53:11	714	Please let this aching body be the aftermath of today's epic spin session and not the #flu epidemic knocking on my door #fingerscrossed	New York, NY	0	0	40.697	-73.98
2013-01-14 00:21:01	798	@rilaws That reminded me that when I was feverish with the flu last week, I sought out the floor plan: http://t.co/vRQFQ78X	NYC	40.799	-73.972	40.781	-73.977
2013-01-14 00:47:16	546	@Swaqq_Beauty aqui muriendome de la gripe pero toy vivo YOLO y tu?	Da Heights and St John's	40.873	-74.182	40.86	-74.158
2013-01-14 00:55:16	1330	My Instagram and twitter game has been absolutely dead. I better start taking some creatine or get a couple flu shots		40.796	-74	40.79	-74.021
2013-01-14 01:24:41	714	Oh hell no, I am not getting sick right now. I heard bout that flu epidemic.. goodbye world.		0	0	40.715	-74.069
2013-01-14 02:23:28	714	I seriously hope I not getting the flu	New York	40.919	-73.822	40.913	-73.829
2013-01-14 02:57:55	1330	At least it's not the flu. #achoo	516	40.737	-73.486	40.75	-73.483
2013-01-14 02:59:53	0	Time to go to bed #tiredasfuck #flu #feellikeshit		40.574	-74.487	40.574	-74.498
2013-01-14 06:27:12	546	Buenos DÃ­as kon todos,,menos kon akellos ke amanecimos adoloridos hasta la sonrisa y kon una gripe ni del putas,,kon ellos Noooooo	Richmond Hill,,NY	40.712	-73.939	40.697	-73.98
2013-01-14 06:33:16	546	Just got home &amp; im already getting the flu :(	Nyc .	40.699	-73.77	40.651	-73.871
2013-01-14 07:12:15	1870	Flu breakout in nyc... Aint nobody got time fa that.... sheeeeet.	New York, NY	40.847	-73.845	40.697	-73.98
2013-01-14 07:42:07	546	Esta gripe y yo,,2 pestes unidas en un sÃ³lo kuerpo,,el mÃ­o!!!!	Richmond Hill,,NY	40.712	-73.939	40.697	-73.98
2013-01-14 07:43:13	1870	Flu here. Flu everywhere. Talking about Flu on @nyudocs (where there is no flu in the studio) in a few minutes	New York, NY	0	0	40.781	-73.977
2013-01-14 08:36:23	1430	Deadliest flu in a decade: Lethal influenza outbreak ravages US â€” RT http://t.co/tTMnK7hr /antes q comentes huevadas lee @xavierporrasv		40.747	-73.826	40.651	-73.871
2013-01-14 08:43:41	714	Haven't had the flu in ten years this suckssssssss	New York	40.605	-73.959	40.697	-73.98
2013-01-14 09:10:44	714	@xavierporrasv no es gripe ! Es strep throat		40.747	-73.826	40.651	-73.871
2013-01-14 09:17:38	1870	Free flu shots on the community health action bus today on the corner of mill rd ad aviston st! Get them now !		40.557	-74.124	40.565	-74.147
2013-01-14 09:26:52	1122	@giannarussso YOU PROB GOTS THE FLU!!, ariannas has it	staten island	40.57	-74.108	40.565	-74.147
2013-01-14 10:14:33	858	so many ppl around me have gotten the flu. take care all!	NYC	40.754	-73.98	40.781	-73.977
2013-01-14 10:25:38	858	Somebody at my job has the flu. Get away from meeeeeeeee.		40.791	-73.465	40.784	-73.474
2013-01-14 10:30:52	798	Phew, just a Winter Virus. No Flu. Time for a nap!	iPhone: 40.786133,-73.953812	0	0	40.781	-73.977
2013-01-14 10:34:59	1190	Best excuse to use these days IT'S NOT A HANGOVER IT'S THE FLU #livelovebutmostofalllaugh @ Jokilands http://t.co/bh5IShip	NY	40.835	-73.167	40.845	-73.151
2013-01-14 10:47:47	714	please oh please let this just be a cold and not the beginnings of the FLU. ðŸ™	NCâœˆNYC	40.723	-73.998	40.781	-73.977
2013-01-14 11:03:24	1870	@KingBiodotcom @healthsuperstor King Bio 2 oz Multi Strain Influenza $11.50 #flu #influenza	Commack, NY	0	0	40.803	-73.337
2013-01-14 11:07:22	1870	Wash yo Hands ~ its flu season ~ U wasnt going to chill at her house when gas was $488 a gallon	Where u think im from ?	0	0	40.565	-74.147
2013-01-14 11:18:58	714	@Khuegz flu	Lake Hopatcong, NJ	40.885	-74.55	40.888	-74.559
2013-01-14 11:21:50	1870	"@SUPRMWellness: 1. Cayenne Pepper; anti-inflammatory, &amp; breaks up mucus http://t.co/xBCvleWJ #cold/flu"		40.832	-73.973	40.823	-73.974
2013-01-14 11:24:18	1190	I swear by this"@SUPRMWellness: 3. Ginger; http://t.co/hHansseP #cold/flu"		40.832	-73.973	40.823	-73.974
2013-01-14 11:27:46	546	The "please don't let me have the flu" at-home arsenal thanks @IZlaty carelia73 #sick #fl @ Casa de Moybel http://t.co/zuTbXV75		40.749	-73.998	40.781	-73.977
2013-01-14 11:56:37	714	I swear to god if @rocco_sarn1 gave me the flu ima fuck him up	201,Jersey	40.85	-74.114	40.853	-74.109
2013-01-14 11:58:57	858	I've a sick @_tyr0ne_ on my hands...anyone who didn't get their flu shot this year, beware...it's hitting hard http://t.co/Xx6GBcJi	38.911158,-77.031245	40.822	-73.949	40.822	-73.949
2013-01-14 12:17:03	1870	@garannm Everyone should be getting one now due to the severity of the flu. Normally that is mostly true, with exceptions for cityfolk	Brooklyn, NY USA	0	0	40.807	-74.205
2013-01-14 12:19:26	1870	#Halal truck heat FÂ¥â‚¬Â£ your Flu! @ 125th Street &amp; Lexington Avenue (Manhattan, NY) http://t.co/iDQKPqk3	Brooklyn, NY - orignally L.E.S	40.804	-73.937	40.781	-73.977
2013-01-14 12:23:46	546	oh man think I just got the flu of death. feel like I couldn't get out of bed for a million dollars. need to be taken care of ðŸ˜·	New York, New York	40.719	-73.992	40.781	-73.977
2013-01-14 12:38:06	714	Want to hide under my sheets...please lord don't let this be the flu ðŸ™	New York	40.709	-73.954	40.697	-73.98
2013-01-14 12:47:01	1870	A combo of #chxnoodle and #carrotginger soup. #treat this #cold #flu #season	ÃœT: 40.808813,-73.951995	40.727	-73.996	40.781	-73.977
2013-01-14 12:54:16	910	Holding my breath at work. #doctorsofficeproblems #flu	New Brunswick, NJ	40.505	-74.433	40.501	-74.429
2013-01-14 12:58:52	1330	I'm drinking the Kool Aid and getting my flu shot (@ CVS) http://t.co/tTm47FS3	Brooklyn, NY	40.669	-73.985	40.669	-73.985
2013-01-14 12:58:58	546	This flu got me all fucked up î†î‡		40.573	-74.223	40.581	-74.229
2013-01-14 13:26:20	1122	@jessicaleigh_xO its probably just a deadly strain of the flu...	Long island ny	40.931	-72.65	40.947	-72.671
2013-01-14 13:39:47	546	Taking Nyquil for Flu and Cold again	new york, ny	0	0	40.715	-74.069
2013-01-14 13:41:06	2090	People are going nuts over possibly catching the flu, but my call for removing the terds in the Time Square subway station fall on deaf ears	New York City	40.755	-73.986	40.781	-73.977
2013-01-14 13:46:01	858	@BL11Olivia finally got back to the gym today after taking care of 5 kids w/ flu. 1 week out. Won't let it get me down. #fitspiration.	iPhone: 0.000000,0.000000	40.918	-74.071	40.945	-74.07
2013-01-14 14:06:12	1870	RT@CurtisQuow: Great weather in nyc right now : you say dat again this weather is 8ugged &amp; niggas out here w/ da flu virus siccðŸ™Š	where ever da Cash @ !	40.663	-73.96	40.697	-73.98
2013-01-14 14:07:17	546	@Sassy0ne I know that feeling. I'm in bed with the flu.	New York	0	0	40.783	-73.408
2013-01-14 14:14:08	1330	Flu shots with the @turntablefm crew! (@ Duane Reade) http://t.co/KiwPN6nu	New York, NY	40.722	-73.997	40.781	-73.977
2013-01-14 14:49:52	2090	@newmediajim To what degree is this seasonâ€™s flu scare a reality vs. narrative?	Brooklyn, New York	0	0	40.697	-73.98
2013-01-14 16:00:41	1122	@violetaramirezv te me cuida el frio por k hayyy una gripe por ahi no quiero verte enferma de la gripe violetisation	New York Ny Santo Domingo RD	0	0	40.781	-73.977
2013-01-14 16:11:16	2090	CityMD's Dr. Jon Weinstein Asked About Flu Season at Urgent Care Center http://t.co/7Un60HnR	336 East 86th St New York, NY	40.777	-73.95	40.781	-73.977
2013-01-14 16:20:07	1870	X-rays cuz I broke my finger. Fml &amp; dodging all these flu contaminated ppl in the process (@ BRMI @ Narrows) [pic]: http://t.co/Na5vrAXI	iPhone: 40.678944,-73.985611	40.613	-74.034	40.697	-73.98
2013-01-14 16:27:19	714	Hope I'm not getting the flu , burning up oh no @nbaplayer06 ðŸ˜Ÿ		40.892	-74.14	40.915	-74.168
2013-01-14 16:29:24	1190	plot twist: the flu vaccine gave me the flu		40.733	-73.625	40.725	-73.646
2013-01-14 16:33:22	546	Managed to not see daylight once again today. I'm also coming down with the flu. This week seems promising.		40.759	-73.875	40.651	-73.871
2013-01-14 16:33:33	1190	Just got the flu shot. The way #NYC is right now though, chances are I'll get it anyway. Oh well. (@ CVS/pharmacy) http://t.co/cy54AkJf	NYC mostly... (or Rome or SD)	40.769	-73.958	40.769	-73.958
2013-01-14 16:35:46	1870	I don't think it's a flu epidemic we're seeing here...more like a bug with IQ draining powers.	NYC, New York	40.714	-74.013	40.781	-73.977
2013-01-14 16:41:37	1190	really not tryna get the flu... all you sicklings stay away #feelbettertho		0	0	40.697	-73.98
2013-01-14 16:52:03	1330	Giancarlo is gonna hold my hand while I get my flu shot because i'm a huge chicken shit	NYC	40.71	-74.007	40.781	-73.977
2013-01-14 17:08:26	714	Fuck the flu	Irvington, New York	41.062	-73.854	41.066	-73.863
2013-01-14 17:12:29	1870	This flu epidemic is more serious than i thought #rushhour # apocalypse http://t.co/xlNrEKao	Brooklyn, NY	40.88	-73.838	40.697	-73.98
2013-01-14 17:14:07	1330	Getting the flu shot	Fair Lawn, New Jersey	40.907	-73.984	40.89	-73.972
2013-01-14 17:20:37	1330	Now my moms all paranoid about getting sick, she's making me get the flu shots tomorrow..ðŸ˜³		40.478	-74.658	40.498	-74.685
2013-01-14 17:22:42	910	@VictoriaWakile flu vaccines dont work!!	staten island n1gga	40.545	-74.199	40.565	-74.147
2013-01-14 17:27:47	1870	Perfect night for a run. Just might do it topless and in shorts to fuck with those who have the flu.		40.758	-73.992	40.781	-73.977
2013-01-14 17:47:56	798	After a week of the flu, I'm overjoyed to be back at work. @ Gap, Inc. HQ http://t.co/Pc4K93Hn	In between boroughs	40.717	-74.007	40.781	-73.977
2013-01-14 17:59:14	546	@Itz_RealestChic in my bed suffering with the flu :(	Nyc .	40.7	-73.768	40.651	-73.871
2013-01-14 18:02:59	1870	Health Emergency declared in New York for the flu. Please stay healthy, guys. xoxo	New York City	0	0	40.697	-73.98
2013-01-14 18:21:12	1190	Will ChapstickÂ® protect me from Flu? Help me Suzy Chapstick. You're my only hope.	Â¯\_(ãƒ„)_/Â¯ NYC, NY USA	40.738	-73.997	40.781	-73.977
2013-01-14 18:30:57	1330	Just got my flu shot (@ Buckley's Drug Store) http://t.co/TUhNziwP	Ossining, United States	40.893	-73.974	40.893	-73.974
2013-01-14 18:44:23	1870	I hope my doctor gets the flu. &amp; the receptionists.		40.66	-74.128	40.672	-74.105
2013-01-14 18:49:05	546	Does @seamless deliver flu shots and other cold &amp; flu medications? I can't get up. :(	New York, NY	40.748	-73.972	40.781	-73.977
2013-01-14 18:52:36	1190	Debating or not if I should get the flu shot...	WhErE Da Ca$h At, NYC	0	0	40.781	-73.977
2013-01-14 18:57:40	1122	@thebronze79 you don't have the flu! It's just a bad cold. #dramaqueen	New York, NY	40.738	-73.655	40.744	-73.662
2013-01-14 19:00:22	1870	@barcebyron que les de gripe a los que no se van de farra jaja	Ecuador Manabi	40.88	-74.052	40.886	-74.047
2013-01-14 19:10:21	1870	@alex_marchant flu season duder	New York, New York	40.709	-73.959	40.697	-73.98
2013-01-14 19:10:21	798	thank god i don't have the flu or strep ðŸ™		40.808	-74.162	40.792	-74.163
2013-01-14 19:11:15	1330	Mi nah buy no more take-out or eating out cause that flu shit is gettin' crazy smh	NYC/ATL	40.653	-73.93	40.697	-73.98
2013-01-14 19:12:45	1870	I think everyone around me has the flu and its freaking me out ðŸ˜·	El Paso TX & NYC	40.774	-73.876	40.651	-73.871
2013-01-14 19:24:14	0	Meryl Street can't be here tonight she has the flu tonight. And we hear she is amazing in it. #TinaAndAmyEpicness	Earth	40.827	-73.987	40.82	-73.987
2013-01-14 19:28:09	546	My life right now. â€œ@HuffingtonPost: Stuck at home with the flu today? 7 ways to pass the time on a sick day http://t.co/KyxJtoIbâ€	New York, NY	40.748	-73.972	40.781	-73.977
2013-01-14 19:43:47	546	@marianagaze hehehehe chega maaaais!! tÃ¡ muito bom aqui, tirando o fato do estado estar em estado de emergÃªncia por causa da gripe	Rio de Janeiro, Brazil	40.763	-73.982	40.781	-73.977
2013-01-14 19:53:13	1190	I've never been so scared about having the flu before :c	New Jersey	40.629	-74.297	40.622	-74.318
2013-01-14 19:54:10	1190	I will not catch the flu. I will not catch the flu. I will not catch the flu.	New York, NY	40.634	-74.023	40.697	-73.98
2013-01-14 20:02:25	1190	If i get the flu, immma be mad as fuck	princess castle. âœ¨	40.778	-74.274	40.792	-74.263
2013-01-14 20:09:44	546	Tengo gripe y nadie me quiere	New York	0	0	40.781	-73.977
2013-01-14 20:12:29	1870	Souvenirs from the week in #NYC: #FLU...!!!	France	40.745	-73.991	40.781	-73.977
2013-01-14 20:29:10	1190	I refuse to take that flu shot	East Orange, United States	40.767	-74.205	40.767	-74.214
2013-01-14 20:43:29	546	Good Nite! God's beautiful ppl! Need to work on my flu! Pray for my speedy recovery! I luv my followers! U r awesome in the Lord!	mount vernon, new york	40.916	-73.844	40.913	-73.829
2013-01-14 20:44:27	1330	Got a flu shot. Can I check into the Plastic Bubble Hotel for 2 weeks? With room service. (@ Medhattan - Urgent Care) http://t.co/LJihtqQv	New York City	40.709	-74.012	40.781	-73.977
2013-01-14 20:50:23	2090	#DailyFoodCraving - #ComfortFood. What do you like to eat to get over a #Cold or #Flu? #Tortellini #Soup for my Family. http://t.co/6wV6Chns	NYC	0	0	40.781	-73.977
2013-01-14 20:51:50	1330	Just got my flu shot @duanereade. Ouch! (just joking). ðŸ’‰	NYC	40.789	-73.97	40.781	-73.977
2013-01-14 21:20:30	546	quero muito o riquelme no flu. seria lindo dar mais um balÃ£o no palmeiras.	Brooklyn, New York	0	0	40.697	-73.98
2013-01-14 21:35:23	858	@Flor_Dorough pero aquÃ­ estan dando muy fuerte la misma amiga que te digo que trabaja en salÃ³n lleva 15 dias con gripe fuerte y no se mejora	New Jersey USA	40.786	-74.02	40.785	-74.008
2013-01-14 21:38:57	1190	I really needa go get my flu shot at CVS this week!	Elizabeth, NJ	40.629	-74.251	40.624	-74.245
2013-01-14 21:50:27	858	@DanaDiDonato be so careful. It's so bad this year we just got over the flu 2 weeks ago and now my daughter has this damn virus	New York	40.699	-73.37	40.686	-73.373
2013-01-14 22:02:31	546	I've caught the NYC flu. Most painful flu to date. #cantmove #cantbreathe	Brooklyn, NY	40.695	-73.909	40.697	-73.98
2013-01-14 22:05:18	714	@FrandyGalvan Una gripe mala por ta mamando popola !	RD	0	0	40.855	-74.127
2013-01-14 22:17:30	1190	I dont want the flu. #lockedinmybedroom	Clifton NJ	40.877	-74.154	40.86	-74.158
2013-01-14 22:18:40	1330	@AnnaBorrellix3 @pedroskiii523 we taking flu shots 2m	New Ywak	40.761	-73.922	40.651	-73.871
2013-01-14 22:20:53	1430	all the gov't &amp; TV gotta do is say we got a nationwide epidemic &amp; all the SHEEP run &amp; scramble to get this flu shot smh #YouMustLearn	BXNY	0	0	40.697	-73.98
2013-01-14 22:23:37	1870	Can the flu vaccine cause the flu? : http://t.co/yTTYOkX8	Bloomfield, NJ	40.88	-74.279	40.877	-74.297
2013-01-14 22:27:30	1190	If you haven't gotten a flu shot yet, please do not stand within a ten foot radius of me #notkidding #germseverywhere #nochances	Here	0	0	40.731	-74.182
2013-01-14 23:05:07	1330	Finally got my flu shot... if I get the flu anyway I will be very pissed and will seek out my enemies.	Staten Island	40.583	-74.1	40.565	-74.147
2013-01-14 23:05:58	0	It appears to look like you've come down w the basic bitch flu - stay awayâœ‹	914 âœŠ	41	-73.674	41.005	-73.667
2013-01-14 23:08:53	2090	Wanna become public enemy number one? Cough the entire flight on a crowded plane during #Flu season. That's how.	New York, New York	41.07	-73.705	41.034	-73.687
2013-01-15 00:45:38	910	Iâ€™m not taking the flu shot, if I get sick oh well, if I die ill see ya up there peace	new york, NY	0	0	41.031	-73.835
2013-01-15 00:46:19	1870	Ugh, mainstream media is scaring the crap out of people with these flu reports. Great press for pharm. companies pushing flu shots. $$$	New Jersey/Tampa/San Francisco	40.606	-74.328	40.592	-74.315
2013-01-15 00:55:38	714	I think I got the flu and now I want to shoot myself	jersey city, nj	40.752	-74.054	40.715	-74.069
2013-01-15 01:38:51	1870	â€œ@ElUniversal: Nueva York declara emergencia por gripe. 19 mil personas estÃ¡n ya afectadas - http://t.co/q9R70HNzâ€ incluyÃ©ndomeðŸ˜«	New York	41.078	-73.85	41.066	-73.863
2013-01-15 02:35:08	1190	@ComicAngryBob Its all weekend that 80's Party.I am totally dressing up for or next week.I'm good! Just taking it easy so I don't catch flu!	NYC	40.728	-73.987	40.697	-73.98
2013-01-15 02:45:08	714	â€œ@TheOriginalLuXe: This cough I have is very unplaya like. ðŸ˜”ðŸ˜‘ðŸ˜·â€ be safe that flu is oub	ÃœT: 40.452871,-74.450325	40.524	-74.436	40.552	-74.464
2013-01-15 02:45:30	1430	Friend of mind told me earlier tonight the flu has taken a few lives	ÃœT: 40.452871,-74.450325	40.524	-74.436	40.552	-74.464
2013-01-15 03:33:44	546	Eta gripe	New York	40.863	-73.923	40.781	-73.977
2013-01-15 03:59:18	1122	@Genoeffa84 :( boo I hope it's not the flu!!	Greenwich, CT	41.067	-73.532	41.072	-73.565
2013-01-15 05:13:40	1430	Hi Five $ Fist Pump has be banded for Kids Due to the Recent ongoing Flu Madness. Kids Elbow up n be safe. @CNN @CBSNewYork @BBCBreaking	England, New York City	40.676	-73.918	40.697	-73.98
2013-01-15 06:19:49	910	I checked three pharmacies in Stamford Greenwich area, and all of the pharmacies were out of flu vaccines.	Stamford,CT USA	41.058	-73.529	41.072	-73.565
2013-01-15 06:21:10	1430	Stamford pharmacies out of flu vaccine as of 1/14/13	Stamford,CT USA	41.058	-73.53	41.072	-73.565
2013-01-15 06:29:38	798	@LauraLizzy0808 I get flu shot every year.So far so good.If 1st time,u can get sick.Actually inject u with virus. http://t.co/DDQOX3zy		40.855	-74.055	40.857	-74.06
2013-01-15 06:39:23	858	@wordwhacker @louiebaur @viralheat well, everyone in my house had the flu; suppose that's a sort of viral head	New Jersey	40.664	-74.225	40.662	-74.195
2013-01-15 07:19:16	546	Una temperatura loca aquÃ­ ayer 59 hoy amanecimos en 37 eso es lo que nos jode de la gripe (Flu).	New York NY	40.842	-73.874	40.697	-73.98
2013-01-15 08:14:35	1330	My mom keeps telling me of ways to prevent the flu. Mom, I take like 3 showers a day &amp; leave the house no more than twice a week. I'm good.	Nerdfighteria	40.809	-74.12	40.792	-74.112
2013-01-15 08:18:02	1870	This flu shit is no joke.	wiff @tayrosaay	40.905	-74	40.888	-74.012
2013-01-15 08:35:11	546	â€œ@McPalii3: I officially have the flu.. this is horrific :'(â€me and you both		40.512	-74.267	40.52	-74.269
2013-01-15 08:40:47	1122	@BAMF_TK bringing your 1 week old baby out during the highest peak of the flu BEST MOM AWARD.		40.747	-73.555	40.745	-73.561
2013-01-15 09:02:34	1870	Work til 4... Come visit. Get a flu shot! (@ Walgreens) http://t.co/AAMfAFLO	Flushing, NYC	40.725	-73.879	40.725	-73.879
2013-01-15 09:37:49	714	Omg I think I'm catching the flu		41.047	-73.55	41.072	-73.565
2013-01-15 09:41:23	1190	I can't decide between getting a flu shot or a ten foot party sub.	Long Beach, NY	40.588	-73.674	40.585	-73.669
2013-01-15 09:42:26	1430	Flu zombies everywhere	Brooklyn, New York	40.71	-74.007	40.781	-73.977
2013-01-15 09:45:53	546	Oh GOD i just hope.. That this flu doesn't kill me.. ðŸ˜° ðŸ™ðŸ™.		40.837	-73.915	40.697	-73.98
2013-01-15 09:49:39	2090	Listen to @peeweeherman! Flu prevention tip: SMILE! Studies show smiling can help boost your immune system :-) ðŸ˜ƒ http://t.co/8YzpUxxd	NYC	40.741	-74.002	40.781	-73.977
2013-01-15 09:57:51	546	i just hope i make one decent track b4 i die from the flu	Islands in the Net	0	0	40.697	-73.98
2013-01-15 09:57:58	546	Jesuuuu santicimO que gripe he eta	New York	0	0	40.781	-73.977
2013-01-15 10:19:11	1870	Listen now MT @BrianLehrer @galeabrewer talks about paid sick leave legislation, in midst of flu season http://t.co/5Mcxx3XU #workerrights	New York, NY	0	0	40.781	-73.977
2013-01-15 10:24:58	910	I've never taken the flu shot and I never will ðŸ™…	7052	40.807	-74.26	40.792	-74.263
2013-01-15 10:39:05	546	Flu flu flu flu fluuuuuuu ðŸ˜·	Great Meadows, NJ	40.856	-74.906	40.882	-74.872
2013-01-15 10:44:45	1190	If you're thinking about getting the flu shot, I can speak from 1st hand this flu sucks, butnot as much as the vaccine! http://t.co/gGZohgLN	New York, USA	0	0	40.781	-73.977
2013-01-15 10:57:57	546	Got the flu and interviewing for the role of my temporary replacement mom later, soup and pillow fluffing are a must	Bronx, NY	40.855	-73.888	40.697	-73.98
2013-01-15 11:08:07	546	@GregoryGarvinNY Other than me having the flu weâ€™re pretty good. It is indeed! How are you sir?	Manhattan, NY	0	0	40.781	-73.977
2013-01-15 11:13:29	798	Gonna beg my mom to tell the school I had the flu omg I really have to go	long island, NY	40.742	-73.076	40.745	-73.086
2013-01-15 11:18:02	546	No shit this flu is bad n I had a flu shot months ago. Going to the Dr now. Fever so bad I couldn't do anything.	N.Y.C.	40.678	-73.774	40.651	-73.871
2013-01-15 11:27:05	546	Worst thing about these flu symptoms is the headache like an ice pick through the cranium	NYC	40.854	-73.938	40.781	-73.977
2013-01-15 11:37:58	0	I'm not one to gripe via social media, but like most of you I, too, am pissed at how much tax was taken out of my paycheck today ðŸ˜¡	NYC but my heart's in Galway	40.76	-73.992	40.781	-73.977
2013-01-15 11:40:10	546	We interrupt regularly scheduled programming for the following: Flu Day 6. (@ Madden's Madhouse) http://t.co/8aRrY4UW	never in the same place twice	40.727	-73.082	40.745	-73.086
2013-01-15 11:46:52	546	the flu sucks	Brooklyn, New York	0	0	40.697	-73.98
2013-01-15 11:51:28	546	5 pills for breakfast #flu #sick #dying		40.851	-73.248	40.842	-73.28
2013-01-15 11:51:56	546	Sick with the flu :( (@ The Glitter Lounge) http://t.co/UWYWXLQp	New York, NY	40.794	-73.943	40.781	-73.977
2013-01-15 12:02:05	546	Just balanced some of those night-time cold&amp;flu pills with a coffee. Not sure if I'm feeling drowsy or dizzy	Brooklyn, NY	0	0	40.781	-73.977
2013-01-15 12:04:10	546	Sick on the couch watching Love Actually. Our apartment is a flu hotspot.	ny, ny 10012	40.854	-73.932	40.781	-73.977
2013-01-15 12:04:44	546	@TravChina son I'm the same way got the fucking flu. Last time I was sick was high school lol	West, NJ	40.792	-74.225	40.792	-74.263
2013-01-15 12:26:23	546	I don't care if I have the flu I want to go snowboarding Friday ðŸ‚		40.665	-74.114	40.672	-74.105
2013-01-15 12:51:16	1190	My mom is up my ass about this flu this year apparently it's terrible ðŸ˜– maybe I should go get this shot	Lower East Side, Manhattan	40.531	-74.338	40.538	-74.378
2013-01-15 12:55:12	1190	"Flu Spray" just sounds like something that should be banned by international treaty.	New York	0	0	40.781	-73.977
2013-01-15 13:00:23	546	This flu is kicking my ass...I need a nurse :(	South Jamaica Queens NY	40.681	-73.707	40.686	-73.703
2013-01-15 13:05:51	546	@kay__n I'm just sick my doctor says bronchitis but its not even. Maybe a bit but probably the flu yeah		40.775	-72.984	40.77	-72.98
2013-01-15 13:09:52	546	Gracias a ese grupo de "Africanas" por quitarme los sintomas de gripe.. Con su Aroma -___-'		40.818	-73.928	40.697	-73.98
2013-01-15 13:16:52	546	I hope this flu goes away before I leave.	Brooklyn, NY	40.695	-73.909	40.697	-73.98
2013-01-15 13:37:29	1870	We have a limited supply of flu vaccine for residents. Call (732) 827-2058 to schedule an appt. Cost for residents without Medicare is $10.		0	0	40.61	-74.28
2013-01-15 13:44:29	1870	@Daleylife hardly. Don't they realize there is a flu outbreak and no one wants to be that close to anyone???	Los Angeles	40.759	-73.985	40.781	-73.977
2013-01-15 14:10:09	1190	@Alyssa_Milano what i read the flu shot this year covers the flu that was going around last year, the strain thats going around now is new	New YAWK, NY	0	0	40.651	-73.871
2013-01-15 14:13:55	1330	Flu shot time...o__o (@ NYU Student Health Center) http://t.co/D8gHPhLA	Tokyo + New York .ï½¡.:*â˜†	40.729	-73.993	40.781	-73.977
2013-01-15 14:14:23	714	I better not be getting the flu		40.914	-74.108	40.903	-74.096
2013-01-15 14:19:26	1870	This morning she txt me ~ bout ( crabs ) and the Flu season ~ @ONEUNIK_MILF	Where u think im from ?	0	0	40.565	-74.147
2013-01-15 14:31:19	1330	@Cali_2Clutch hope u watch the game in london . . And nahh no give me flu	21 shump street.	40.547	-74.427	40.731	-74.182
2013-01-15 14:32:28	546	@Cali_2Clutch nahh i dead have the flu now lol u hooked with it	21 shump street.	40.546	-74.427	40.731	-74.182
2013-01-15 14:40:02	1330	Finally got my damn flu shotâ˜º	NJ/CT	40.668	-74.488	40.684	-74.489
2013-01-15 14:46:48	1330	The fact that my mom texted me 9th period saying I have to get the flu shot today ! Makes me wanna rock her in the face ðŸ’‰ðŸ˜– #idontdoneedles		40.655	-73.474	40.669	-73.471
2013-01-15 14:51:56	1330	@niCk_dAncona being a big boy and getting his flu shot ðŸ˜‚ http://t.co/fyrrSYjC	Çn my cÎ±stlÑ”	40.827	-73.823	40.697	-73.98
2013-01-15 14:56:43	714	@lennykoggins WORKING OUT?? Man, thatâ€™s wild. Thank God itâ€™s just the flu.	New York	0	0	40.781	-73.977
2013-01-15 15:00:09	1190	They should have something else besides a needle to get the flu shot ðŸ’‰		40.663	-73.482	40.669	-73.471
2013-01-15 15:04:00	714	Got sent home from work. I guess no one wants the flu ðŸ˜³		40.869	-73.055	40.872	-73.046
2013-01-15 15:04:31	1870	BP Jim Molinaro: free flu shots to be available to Staten Islanders at Borough Hall on Wednesday, January 23rd and Thursday, January 24th	New York	0	0	40.781	-73.977
2013-01-15 15:11:26	1190	The pharmacist at my DR said she believes "if you have a strong immune system you don't need a flu shot." #headdesk #herdimmunity	NY, NY	40.861	-73.929	40.781	-73.977
2013-01-15 15:14:21	546	I gotta stop being fucking lazy mission one wash clothes mission too take all the meds to fight the flu ðŸ˜·		40.749	-74.029	40.745	-74.029
2013-01-15 15:25:53	1330	@heyyysammi got my flu shot maaa	NJ/CT	40.669	-74.569	40.676	-74.572
2013-01-15 15:26:14	546	I'm so happy I work at a gym/health club &amp; I'm going into work with the flu. Don't worry everyone, I care about your health.		40.665	-74.114	40.672	-74.105
2013-01-15 15:39:40	546	Well I just saw one too many cases of flu for comfort. Here's to praying I don't get it! ðŸ˜¬	ATL	40.906	-73.832	40.913	-73.829
2013-01-15 15:44:42	1330	Flu shat		40.764	-73.962	40.781	-73.977
2013-01-15 15:59:35	546	#Flu meds taken, airborne #1 ingested. Who's got more remedies for me? @nakrane? @wjj210? It came on shock and awe style. Holy f...	New York, NY	0	0	40.697	-73.98
2013-01-15 16:12:47	1330	Interview done. Now getting the flu shot. @ Costco http://t.co/UCnPGeMP	New York	40.744	-73.598	40.73	-73.599
2013-01-15 16:23:05	546	Good luck to the boys tonight against Newton! Wish I could go ðŸ˜ª #flu	Great Meadows, NJ	40.856	-74.906	40.882	-74.872
2013-01-15 16:28:25	1330	Got my flu shot today. Time to lick everything in sight! #invincible	Princeton, NJ	40.706	-74.005	40.781	-73.977
2013-01-15 16:35:06	546	Having the flu makes me second guess if god likes me		40.772	-73.773	40.651	-73.871
2013-01-15 17:03:48	1330	Flu shots ðŸ’‰ #madrush	Lynbrook NY	40.624	-73.724	40.626	-73.727
2013-01-15 17:16:55	714	Creo que me va a dar Gripe :'(	nÒ¯c	40.837	-73.889	40.697	-73.98
2013-01-15 17:18:31	714	Might have the flu :/		40.925	-74.149	40.915	-74.168
2013-01-15 17:21:48	1870	CityMD's Dr. Craig Zebuda Tells NY1, Flu Season Serious and Visits Are Up http://t.co/C8MtiSEg	336 East 86th St New York, NY	40.777	-73.95	40.781	-73.977
2013-01-15 17:24:33	1870	Dr. Michael Veridrame of CityMD Comments on Pharmacies Delaying Flu Shots to Minors http://t.co/bnmQbSnx	336 East 86th St New York, NY	40.777	-73.95	40.781	-73.977
2013-01-15 17:37:39	1190	@dntgetoffended hope I don't get the flu now .. I think it's coming	Shaolinnnn.	40.633	-74.109	40.565	-74.147
2013-01-15 17:37:43	546	Sick with the flu and bronchitis ðŸ˜«ðŸ”« if you're feeling good wash your hands like you have OCD because it is going around and it's insane	Jersey girl forever!!!	40.771	-74.388	40.774	-74.399
2013-01-15 17:45:48	1190	I'm a total conspiracy theorist when it comes to this rage over Flu shots. The desensitization and acceptance of it being normal is SCARY.	NYC	40.736	-73.714	40.651	-73.871
2013-01-15 17:49:00	1870	And here I've been trying to make a dr's appointment like a chump. : @jnack did you take your Irish Flu Shot today? http://t.co/UDAP8shpâ€	New York City	40.669	-73.977	40.697	-73.98
2013-01-15 17:54:32	1870	PET PEEEVE: people who cough or sneeze in effen public without covering their mouths. ESP on an #nyc train. Hello it's flu season #scumbags	New York City	40.641	-73.949	40.697	-73.98
2013-01-15 18:03:44	858	Especially when he has the flu		40.615	-74.139	40.565	-74.147
2013-01-15 18:20:08	1870	â€œ @lindseyg0702: Pro tip: If it's flu season and you're coughing every 30 seconds, maybe don't come to work that day.â€		40.725	-74.324	40.737	-74.329
2013-01-15 18:28:28	546	@_iiBeKawasakii To show you how much I love you , I'll give you my flu :')	Nyc .	40.699	-73.77	40.651	-73.871
2013-01-15 18:29:33	1330	My company sent out warnings about the flu today. It prevented me from eating the communal bar popcorn at Docklands bar on the way home.	ÃœT: 40.786673,-73.977524	40.761	-74.004	40.781	-73.977
2013-01-15 18:39:20	1430	No more flu shots here either! (@ CVS/pharmacy) http://t.co/s6wlWUhv	New York	40.776	-73.911	40.651	-73.871
2013-01-15 18:54:51	858	@enerianna How can she run a cartel with the flu?	New Jersey	40.581	-74.299	40.592	-74.315
2013-01-15 19:10:00	714	Feeling so sick @ work. I hope I didn't get the flu from this placeðŸ˜«		40.933	-74.076	40.945	-74.07
2013-01-15 19:24:26	1870	People are ill because of their diets #flu	Brooklyn, NY	40.746	-73.99	40.781	-73.977
2013-01-15 19:32:13	858	I gave elenabird my flu from last week so I made her veggie chicken noodle soup w/ veggie @ Saint Vitus Bar http://t.co/8iFSZdAe	Brooklyn NY	40.737	-73.955	40.697	-73.98
2013-01-15 19:43:14	546	@keonsowavey we got the flu my nigga		40.956	-74.141	40.961	-74.123
2013-01-15 19:43:30	546	Having the flu suckkks		40.607	-74.137	40.565	-74.147
2013-01-15 19:51:14	714	Look like I am coming down with the flu...hate it #sick	New York, New York	40.628	-73.902	40.697	-73.98
2013-01-15 19:51:55	714	Omg. Something happens to me and my dad has to tell the world. "Oh, Giselle got the flu." "Oh, she woke up this morning." "She ate." ðŸ˜’	Bk--Bx	40.632	-73.928	40.697	-73.98
2013-01-15 19:53:21	1870	O assunto do dia foi em NYC foi a entrevista do Lance Armstrong para a Oprah. E os riscos de surto de gripe A	FlorianÃ³polis SC	0	0	40.781	-73.977
2013-01-15 19:54:17	1190	Thank you,"The Flu" for letting me sport my post-apocalyptic attire all week at school. @jimmyfallon #thankyounotes http://t.co/s4wHj2QE	Westport, CT	41.119	-73.319	41.112	-73.342
2013-01-15 19:55:58	1870	People out here catchin the flu like crazy smh ain't tryin to have that fuckin up my weekend	New Ro, NY	40.904	-73.781	40.93	-73.774
2013-01-15 19:56:34	1190	@keriilopilato ugh are you serious? Not only is there a flu epidemic but there is also a two poke joke epidemic!		40.848	-73.021	40.841	-73.047
2013-01-15 20:21:52	546	Anyone ever popped a Molly while sick as fuck with the flu? Lets see how this works out. #imsweatin	Brooklyn, NY	40.71	-73.95	40.697	-73.98
2013-01-15 20:22:48	1190	@MichaeLavigne Word did you catch the flu or something? Forteâ€™s lost without you.	New York Metro Area	0	0	40.878	-74.111
2013-01-15 20:25:49	2090	Overheard @ Barclays: "The increasing ubiquity of touchscreen phones results in increasing flu-like symptoms that...GO NETS THAT WAS A FOUL"	Brooklyn, NY	40.683	-73.975	40.697	-73.98
2013-01-15 20:33:32	1870	8 Hand Sanitizers to Help You Battle Flu Season http://t.co/FavZrp63	New York	40.73	-73.98	40.781	-73.977
2013-01-15 20:35:08	714	@pjstar70 Fighting the flu so been better	Manhattan, NY	0	0	40.781	-73.977
2013-01-15 20:49:19	858	Whole family pretty much has flu ðŸ˜·ðŸ˜·ðŸ˜·ðŸ˜·ðŸ˜·ðŸ˜·ðŸ˜·ðŸ˜¡ðŸ˜¡ðŸ˜©	Right where i want to be	41.036	-74.09	41.028	-74.098
2013-01-15 20:56:51	546	@Nicole_Scarpa I'm sick too, and i think its the flu.. Ever since Sunday! Must have been the ice at one republic		40.73	-74.068	40.715	-74.069
2013-01-15 21:06:13	1330	Flu shot. (@ Walgreens) http://t.co/9q2Ishqy	New Jersey	40.914	-73.998	40.914	-73.998
2013-01-15 21:18:44	858	The people next door called the ambulance cause he got the flu &lt;&lt;&lt;&lt;&lt;&lt;&lt;&lt;&lt;		40.925	-74.149	40.915	-74.168
2013-01-15 21:21:51	546	This flu is serious...uggg	Newark,NJ	40.749	-74.23	40.731	-74.182
2013-01-15 21:29:38	546	@jacoboescalant1 aca con suenio por la gripe ðŸ˜”	USA	40.77	-74.033	40.767	-74.03
2013-01-15 22:20:43	546	I should have gotten that flu shot ;( it got... It got me bad...	newjersey.	40.586	-74.492	40.574	-74.498
2013-01-15 22:25:21	858	I'm so angry my boyfriend died from the flu #WhatHurtsTheMost		40.911	-74.177	40.915	-74.168
2013-01-15 22:27:53	1330	Getting there Flu Shottttsss @ Tropix http://t.co/Trg86rHZ	Queens New York City	40.73	-73.864	40.651	-73.871
2013-01-15 22:32:06	798	@CeltAHolics @rio_ferdinand_ lmfao it's funny how the flu/fever that everyone is catching, I had like a month ago		40.77	-74.035	40.767	-74.03
2013-01-15 22:44:00	2090	2 for 1 Flu Shotttsss @ Tropix http://t.co/EfXFqale	Queens New York City	40.73	-73.864	40.651	-73.871
2013-01-15 23:23:40	1870	The flu kicking up &lt;	In Frank's Ocean W TheWeeknd â™¥	0	0	40.731	-74.182
2013-01-15 23:39:51	1870	you flu like symptoms ass bitches.	N.$.G.	0	0	40.662	-74.195
2013-01-15 23:50:14	1190	I get sick so easily. InshAllah i don't get the flu.		40.58	-74.006	40.697	-73.98
2013-01-16 00:35:58	1190	Fuck a flu . .	21 shump street.	40.569	-74.455	40.552	-74.464
2013-01-16 00:36:22	546	"@jayducka: @ReemTheDon i want you ballin tomorrow" imma try babe i got the flu =/	21 shump street.	40.569	-74.455	40.552	-74.464
2013-01-16 00:53:12	1122	@AshuThePashu feel better! Hope you didn't catch that flu going around		40.737	-73.699	40.744	-73.688
2013-01-16 01:14:04	1870	Fight The Flu With Tequila Shots, Tequila Company Advises: We're all doing our best to avoid the flu epidemic... http://t.co/APSIaFmQ	New York	40.717	-74	40.781	-73.977
2013-01-16 02:14:52	546	Great..I have the FUCKING #flu	NEWARK NJ	40.737	-74.211	40.731	-74.182
2013-01-16 03:26:12	858	@Chrisdaprkid maybe bro . . Niggas got the flu lol	21 shump street.	40.569	-74.455	40.552	-74.464
2013-01-16 03:33:09	1870	Flu Shots @ Tropix http://t.co/gZtd7tjk	Queens New York City	40.73	-73.864	40.651	-73.871
2013-01-16 03:40:19	546	@johnmcgovern88 actually haven't seen it but I believe its gr8 here have flu seen silver linings?	New York	40.761	-73.923	40.651	-73.871
2013-01-16 06:38:35	0	@LeedsBitch you couldn't handle man flu, no woman could!	New Jersey, USA	40.58	-74.666	40.596	-74.6
2013-01-16 06:48:46	714	woke up with a soar throat, runny nose and a pounding headache, still have work though....#fml #influenza #hateyou	â™« â™¬ NYC	40.555	-74.147	40.565	-74.147
2013-01-16 07:06:49	546	Life update 7:06am. Still laying in bed ponder life. No sleep. Fever is officially confirmed. Flu is imminent. Death soon after.	East Islip, New York	40.726	-73.188	40.723	-73.184
2013-01-16 07:09:59	1330	Not going to bed. Throw oranges in a blender to get my vitamin c. Then going to bed. The flu will not win.	East Islip, New York	40.726	-73.188	40.723	-73.184
2013-01-16 07:15:43	546	I honestly had about about 20 of these yesterday. Getting rid of this flu today @ Warma Cafe http://t.co/kD4ihl3e	Brooklyn, NY	40.71	-73.949	40.697	-73.98
2013-01-16 07:31:10	546	102 fever, coughing, and body aches I pretty sure now I'm a victim of the flu. No work today.. Doctors later		40.73	-74.068	40.715	-74.069
2013-01-16 07:36:14	714	I should of got my flu shots last month ðŸ˜	new york	40.711	-73.311	40.712	-73.296
2013-01-16 07:43:37	546	@NiallOfficial im going back to school I missed friday monday &amp; yesterday I think I had the flu ! it was a terrible weekend :/		40.831	-73.85	40.697	-73.98
2013-01-16 08:05:33	546	@peacex54 I catched the flu ðŸ˜¥		41.047	-73.55	41.072	-73.565
2013-01-16 09:06:00	1122	@Shaminnnarrrr_ you gettin they flu	Long Island, NY	40.779	-72.962	40.788	-72.938
2013-01-16 09:07:33	798	Either I didn't contract the Bronx Flu, my immune system is stronger than I realize, or Emergen-C is a miracle cure. Hmmmm	New York, NY	0	0	40.781	-73.977
2013-01-16 09:09:01	1190	Dear Flu, fu%$ off! I got plans.	NYC	40.74	-73.993	40.781	-73.977
2013-01-16 09:12:38	1190	Feel like death. Fuck u flu shot.. I want my money back. (@ First Med) http://t.co/tbHlSWBh	Williston Park	40.745	-73.657	40.745	-73.658
2013-01-16 09:16:03	1430	Really, Aetna? FLU SHOTS aren't covered? #lame #aetna	New York City	40.677	-73.972	40.697	-73.98
2013-01-16 09:17:33	546	sooooo fucking sick, feeling like shit right now, fucking flu, fuck fuck fuck... this one is a tuff one!	Downtown NYC - from Paris	0	0	40.781	-73.977
2013-01-16 09:31:41	1870	@ABC Methinks they may be onto something. People are visibly recoiling on the subway when anyone coughs. Which is OFTEN. #nyc #flu #achoo!	New York, NY	40.767	-73.988	40.781	-73.977
2013-01-16 09:53:18	858	Oh no mamas got the flu /:	West Babylon	40.691	-73.337	40.693	-73.329
2013-01-16 09:55:44	858	kid sitting next to me has the flu but the highly qualified nurses at my school wont send him home and gave him a cup of ice..im gonna die		40.879	-74.637	40.884	-74.651
2013-01-16 10:28:15	1190	(overheard) "im not sold on the fact that I've got the flu." - Man, if u don't take ur sick ass home!	No longer Orange Corny	40.712	-74.01	40.781	-73.977
2013-01-16 10:46:27	798	Can one get the flu twice in one month???????	New York, New York	0	0	40.781	-73.977
2013-01-16 10:48:25	1190	I hate when disgusting people bump into me in the hallway. It's flu season bitch, stay away. #quarantine		40.667	-73.604	40.663	-73.61
2013-01-16 11:16:40	714	I had a flu shot so why the hell do I feel like I have the flu?	New York, NY	40.59	-73.644	40.585	-73.669
2013-01-16 11:32:17	1870	That Flu bug in NYC is knocking everyone out like Rocky Balboa! KO	Treasure Island	40.717	-74.034	40.715	-74.069
2013-01-16 11:33:47	1122	@YanieseRivera damn girl, do you have the flu?	Stamford, CT	41.06	-73.541	41.072	-73.565
2013-01-16 11:36:17	714	@ElvinDays naa que toii malisima d una gripe :s		0	0	40.697	-73.98
2013-01-16 11:37:24	546	Day 5 of the flu for me. Day 1 of highly contagious pinkeye for the rest of my family. See ya!	Kingston, RI	40.922	-74.637	40.917	-74.639
2013-01-16 11:38:59	546	Day 2 of the #flu - #dying #alliwant is my mom's #chickensoup	NYC	40.79	-73.949	40.781	-73.977
2013-01-16 11:43:15	858	Grandma has the flu she won't see me till she gets better	somewhere in NJ	40.726	-74.165	40.731	-74.182
2013-01-16 12:27:54	1190	I'm worried about getting the flu around people who watch The Walking Dead. You know, in case they are confused and smash my brains in.	Brooklyn, New York (via SEA)	0	0	40.697	-73.98
2013-01-16 12:35:36	0	Baik beby :* cuma lagii flu nih :' â€œ@winnydharsana: @chichachikaa iy beby :* apa kbr km?â€	New York City, NY	40.735	-73.885	40.651	-73.871
2013-01-16 12:46:09	714	Flu Day 7: One Day More... (@ Madden's Madhouse) http://t.co/LhCSt6wd	never in the same place twice	40.727	-73.082	40.745	-73.086
2013-01-16 12:59:55	1190	It's from these stupid flu shots	Brooklyn, New York	40.628	-74.023	40.697	-73.98
2013-01-16 13:29:42	1870	Bad weather and flu #Careful we must be # VACCINES may be shortlived #Drink MILK http://t.co/iMMHWWfe	New York City	0	0	40.781	-73.977
2013-01-16 13:46:51	1190	screw u flu shot		40.941	-74.034	40.926	-74.038
2013-01-16 14:07:52	798	I'm so happy I don't have the flu anymore xD	ugly duckling	40.819	-73.991	40.82	-73.987
2013-01-16 14:17:05	546	Not doing many Tarot Card Readings today. I have this inside me. The Flu Virus! Interesting. See you all soon. http://t.co/88hirZ17	New York City	0	0	40.697	-73.98
2013-01-16 14:17:50	1430	Present flu strain is the strongest in 10 years. Gov. Cuomo declares state emergency. More info http://t.co/W9IpuccS http://t.co/oBvP7tHU	New York City	0	0	40.651	-73.871
2013-01-16 14:24:30	546	Esta gripe me esta por agarrar ;l	En el muelle de san Blas.	0	0	40.697	-73.98
2013-01-16 14:32:41	798	@julietasolincee NYC tiene FLU. Yo estoy hasta ahora sano.... Pero asustado. Frikiado	New York. New York	0	0	40.697	-73.98
2013-01-16 15:06:16	1190	I survived more than a week in NYC without contracting the flu! Let's hope the plane ride home won't break me. Trying to stay healthy here.	Ithaca, NY	0	0	40.781	-73.977
2013-01-16 15:32:02	798	Not the flu, but a virus just kicked my tush for the past 2 days. Finally on the road to recovery ... Time to Lysol everything in sight	Berkeley Heights, NJ	40.684	-74.439	40.676	-74.42
2013-01-16 15:48:44	1330	This flu shot I taking way long #annoyed #huwwyup	Long island, NY	40.93	-73.054	40.923	-73.062
2013-01-16 15:55:40	798	Still feel crappy, but better. Thankfully not the flu. Netflix, naps, soup and DayQuil done the trick. I'm antsy, no good at being sick.	NYC	40.665	-73.99	40.697	-73.98
2013-01-16 15:56:17	546	Fml stupid flu		41.047	-73.55	41.072	-73.565
2013-01-16 16:27:06	1330	Just gave myself a flu shot. Practice does in fact make perfect my friends. #SOQ		40.678	-74.647	40.673	-74.677
2013-01-16 16:46:46	1870	#ThingsThatHitHarderThanPaulie swine flu	Stamford CT / PR	41.046	-73.519	41.072	-73.565
2013-01-16 17:01:57	1430	Amazing that Aetna refuses to pay for flu shots at Duane Reade / Walgreens. So #shortsighted, in NYC especially. #fb	Brooklyn, NY	40.678	-73.973	40.697	-73.98
2013-01-16 17:09:16	798	Phew, Mr. Flu is so over! Thank God! Finally after 6 days locked inside, today I stepped back 'literally' into the cold cruel winter...Yes!	New York City	40.592	-73.94	40.697	-73.98
2013-01-16 17:14:19	546	@Emfaro11 I'm so mad I was until I got the flu :(	New York	41.037	-73.858	41.035	-73.863
2013-01-16 17:26:39	1190	Dear person that is hacking a lung up outside,please get away from my house.Thank You.Sincerly, pissed off healthy girl that dnt want no flu		40.616	-73.938	40.697	-73.98
2013-01-16 17:50:15	798	I am not getting sick on my skii trip weekend! Screw you #flu season! @ Rite Aid http://t.co/Ma1TTt1N		40.756	-73.913	40.651	-73.871
2013-01-16 18:14:59	546	@PhillyD hope you feel better! I have the flu too. :'(		0	0	40.651	-73.871
2013-01-16 18:41:33	1190	If I get the flu I'm going to #kms	staten island	40.552	-74.138	40.565	-74.147
2013-01-16 18:53:22	1870	NYC: this flu is not a game! wash your hands and beware!	NYC	0	0	40.781	-73.977
2013-01-16 18:54:29	1122	@SmallSmall92 uh oh. I hope you don't have the flu! I didn't get my shot yet!		40.994	-74.134	40.995	-74.143
2013-01-16 19:11:06	714	@mgjck getting over the flu slowly	Manhattan, NY	0	0	40.781	-73.977
2013-01-16 19:23:07	546	somebody save me from this flu please :(	Nyc .	40.699	-73.77	40.651	-73.871
2013-01-16 19:31:37	714	@ClaireAcc0rdin0 yeah, I just don't want to die from the flu and I got coughed on like five times today.		40.893	-74.008	40.888	-74.012
2013-01-16 19:59:17	1430	The Weather Channel iPad app now shows current flu levels. Has a very "Pandemic 2" feel. http://t.co/b2plwx3q		40.799	-73.972	40.781	-73.977
2013-01-16 20:02:22	546	@Bite_mySwagg8 I have the flu :(. Its killinggg me . But ill be okay :*	Nyc .	40.699	-73.77	40.651	-73.871
2013-01-16 20:06:12	858	Woot! Jackie will be here tonight :-) so will James Adomian and Kara Klenk. John Mulaney got the flu though :-( http://t.co/uTSemrkl	New York, NY	40.719	-73.96	40.697	-73.98
2013-01-16 20:34:10	546	Please pray for those who are suffering from a cold/flu its really serious. Like I've never had it like this. And I stay getting sick!	South Bronx,New York -_-	40.819	-73.924	40.697	-73.98
2013-01-16 20:39:43	1430	My school just sent out an email saying if you have the flu don't come back til your healthy. Not about it. Getting everyone sick yolo	East Islip, New York	40.726	-73.188	40.723	-73.184
2013-01-16 20:54:54	546	Damn #flu. Had to cancel amazing shoot w/ @MARYALICESTYLE and @glamforgood @nypost tomorrow. Go, #Z-Pack!	Brooklyn New York	40.694	-73.996	40.697	-73.98
2013-01-16 20:56:36	546	@helvetikaa gripe :(	New York	0	0	40.781	-73.977
2013-01-16 21:21:58	1870	Call both my grandmas on my walk home from work kinda night. Topics of conversation: facebook, birth control and the flu shot #typical	New York City	40.728	-74.002	40.781	-73.977
2013-01-16 21:25:32	0	Can't wait for Slime Flu 3 http://t.co/VhPnHaIV	Queens, NY	40.674	-73.843	40.651	-73.871
2013-01-16 22:03:32	546	Very sick. Yo, if I become a zombie, there are a few of u I'm coming after, you know who u are. #flu #sick #zombie	Brooklyn, NY	40.708	-73.91	40.651	-73.871
2013-01-16 22:13:58	1330	Flu shot in the morning #randomtweet	Drowning in Loves REALITY	41.051	-73.55	41.072	-73.565
2013-01-16 22:14:36	546	Orange juice taste so delicious when ur dying with the flu.	Central New Jersey	40.473	-74.448	40.073	-74.724
2013-01-16 22:26:06	546	Gripe fiebre escalofrios dolor de pie a cabeza toz.... algo mas?? Sick :S :&amp;	Bronx, NY	40.856	-73.893	40.697	-73.98
2013-01-16 22:29:29	1190	Lol my mom thinks she's going to take me to get my flu shot. ðŸ˜‚ðŸ˜‚ðŸ˜‚ she's so funny	17. Senior. Egyptian. Muslim âœŒ	40.843	-74.036	40.844	-74.041
2013-01-16 22:41:58	2090	Check this @Yuvan_Beejadhur â€œ@NYMag: Flu food: 30 healthful things to eat and drink if you're sick. http://t.co/4l1qCDj2â€	New York City	40.745	-73.957	40.651	-73.871
2013-01-16 22:51:59	1190	Got my flu shot today now my arms sore :(	East Coast	40.849	-73.998	40.846	-73.996
2013-01-16 22:52:19	1870	5 Top places to get the flu:restaurant tables, shopping carts, fecal residue on public faucets, airline bathrooms, self-service machines -_-	BK/LA/UK	0	0	40.697	-73.98
2013-01-16 23:03:50	1870	RT â€œ@NewYorker: a message from the C.C.D.C. (Cartoon Center for Disease Control): http://t.co/9BcbXKmiâ€ #Flu	New York, NY	40.72	-74.011	40.781	-73.977
2013-01-16 23:34:20	2090	â€œ@WSJ: Study: the best weapon for fighting the flu may be a humidifier. http://t.co/zQa9DjtDâ€ @cucumberjuice	96Â° in the shade	40.695	-73.952	40.697	-73.98
2013-01-16 23:46:33	714	A torn achilles, the flu, fatigue, didn't matter. We gave it all we got and came out on top! Cong @ Hooters http://t.co/lUWQfF5W	NYC	40.765	-73.982	40.781	-73.977
2013-01-16 23:47:59	1122	Nama vino wester a pegarme su gripe por web cam!	Brooklyn N.Y	0	0	40.697	-73.98
2013-01-16 23:55:06	546	after 2 days so fucking sick in bed i'm still feeling like shit! what is this crazy flu?!?!?! ðŸ˜°	Downtown NYC - from Paris	0	0	40.781	-73.977
2013-01-16 23:56:26	546	fui na enfermaria da estaÃ§Ã£o mas a cuzera da enfermeira falou que nÃ£o tinha nada que ela podia fazer e falou que eu devia estar com a gripe	Rio de Janeiro, Brazil	40.763	-73.982	40.781	-73.977
2013-01-16 23:57:16	546	-Ã³tima coisa pra se dizer em um lugar que o prefeito declarou estado de emergÃªncia por causa da gripe influenza-	Rio de Janeiro, Brazil	40.763	-73.982	40.781	-73.977
2013-01-16 23:57:44	714	Beginning to recover from the flu and bronchitis... Thank god for doctors!	Jersey girl forever!!!	40.771	-74.388	40.774	-74.399
2013-01-17 00:53:26	1190	Who in their right mind in my house decided to open my window in the middle of winter during flu season #freezing #needmorewarmth ðŸ˜·		40.908	-74.429	40.073	-74.724
2013-01-17 01:16:01	546	AsÃ­ como cuando estas pasando una de las peores noches y duele hasta respirar... La respectiva terrible gripe antes de irme de NYC!! :.(		40.612	-73.949	40.697	-73.98
2013-01-17 02:09:20	2090	What if pushing flu shots like they're water and gun legislation= governmental control and the beginning of some rly scary things? #watch	NYC	40.736	-73.714	40.651	-73.871
2013-01-17 03:16:39	546	So now I have the flu? Thats just Fabulouss		40.739	-73.297	40.712	-73.296
2013-01-17 04:27:53	1870	Still wondering if @GabbyAnania ever worked up the nerve to get a flu shot...	516	40.737	-73.486	40.75	-73.483
2013-01-17 05:32:54	1330	i got a flu shot yesterday and the arm they injected in is sore as fuck....and i need this thing for work. fucking a	Long Island, New York	40.815	-73.087	40.798	-73.07
2013-01-17 05:49:39	546	El maldito flu	New York, NY	40.835	-73.949	40.781	-73.977
2013-01-17 07:00:15	546	"Mornin babe, it turns out I didn't have leukemia! It was the flu! I couldn't tell u bc I don't own a phone. Forgive me?"-Taos girl	where the wild things are	40.644	-74.073	40.565	-74.147
2013-01-17 07:20:11	1430	this flu thing is getting outta hand	*~CLOUD 9~*	40.887	-73.844	40.697	-73.98
2013-01-17 07:43:44	1190	My day consists of. 1.staying home. 2.getting my flu shot. 3.going to the varsity game		40.569	-74.273	40.554	-74.284
2013-01-17 07:44:44	1190	Gotta buy DayQuil, NyQuil and other things too to prevent this cold MAYBE flu that is slowly happening. I'm prepared &gt;:D	Yonkers, NY	0	0	40.944	-73.864
2013-01-17 07:56:13	2090	Namaste Bookshop Today! For the one or two of you who DON'T have the flu, I will be reading Tarot Cards from 12N-4PM http://t.co/d8vJFw4m	New York City	0	0	40.697	-73.98
2013-01-17 07:57:47	714	There's a solid chance I have the flu, but it COULD be cooties. I have yet to receive a flu shot OR cootie shot this year. #GetYourShots	New York	40.788	-73.947	40.781	-73.977
2013-01-17 08:05:38	1122	@loristokes7 Your presence are mist today,hope the flu bug have not caught up with you,and if it does you can try some Lysol Disinfectant		40.921	-74.155	40.915	-74.168
2013-01-17 08:18:54	546	damnn, the Flu got me down : /	New York | London | Ghana	40.932	-73.901	40.944	-73.864
2013-01-17 08:52:21	1190	So I did this light sneeze on the bus and 3 people went and moved their seats. LOOL cus I already got my flu shot. Dumb asses.	the ghetto of nyc.	0	0	40.622	-73.749
2013-01-17 10:07:36	546	Still sick with this flu #nobueno day 2	New York	41.045	-73.819	41.031	-73.835
2013-01-17 10:08:03	546	@Mr_Eddiee ME TOO !!!! I might have the flu :/	Staten Island , NY	40.586	-74.101	40.565	-74.147
2013-01-17 10:21:41	1430	@RosiePope feel better soon! So many people with the flu right now. Fight flu w strong immune system http://t.co/JTp7f2Xm via @HealthyLiving	New York City, NY	0	0	40.781	-73.977
2013-01-17 11:08:03	546	Si ne da gripe me muero	My mind	40.672	-73.699	40.662	-73.705
2013-01-17 11:08:11	1190	I forgot the flu shot makes you feel absolutely terrible. Uh.	Brooklyn, NY	40.702	-73.991	40.697	-73.98
2013-01-17 11:35:44	858	So my sister has the flu . #suckitup		40.994	-74.136	40.995	-74.143
2013-01-17 11:38:32	1330	Waiting to get a Flu shot, blehhh.	Long Island	40.807	-73.075	40.798	-73.07
2013-01-17 11:42:59	1190	I hope work ran out of flu shots because I legit cannot handle crazies today	Westfield, New Jersey	40.653	-74.353	40.653	-74.346
2013-01-17 11:49:02	1870	This flu is depressing. Remembering @Suits_USA premieres tonight is up-lifting. Yay! #suits @GabrielMacht	New York, NY	40.737	-73.988	40.781	-73.977
2013-01-17 11:55:23	1330	Getting that flu shot. Ouch! (@ CVS/pharmacy) http://t.co/YdhmpKpM	New York	40.696	-73.994	40.696	-73.994
2013-01-17 12:20:38	714	I can't fight this flu, since new years Eve	At Bell Stadium Griindiin!	40.761	-74.224	40.767	-74.214
2013-01-17 12:49:16	546	@CarlosAGLive I'm sick with the flu, but your book has been keeping me good company. I can't wait to finish it today!		0	0	40.781	-73.977
2013-01-17 12:53:53	546	might be getting the flu just in time for school.. that means I'll probably be giving it to everyone in the dorms. lmao sorry. =x	New York	0	0	40.654	-73.529
2013-01-17 13:57:58	858	If I get the flu from taking care of my brother I will honestly never forgive him... ðŸ˜· #dontgetmesick		40.728	-74.554	40.676	-74.572
2013-01-17 14:01:41	1330	Waiting for a flu shot @ CVS, when suddenly these appear. This place really does have everything. @cvs http://t.co/CxmQnOOk		41.017	-73.648	41.047	-73.639
2013-01-17 14:35:22	546	@rae_lele aww thanks :D I feel like complete shit . Everyone's catching the flu	Stamford, CT	41.06	-73.541	41.072	-73.565
2013-01-17 15:49:27	546	I call this one "The Flu" ðŸ˜·ðŸ˜´ðŸ˜“ #needsoup #pleasehelp #sadtissues @ The Litter Box http://t.co/kiZZhrjN	jersey	40.881	-74.032	40.875	-74.03
2013-01-17 15:53:10	1190	Flu shot hurts just as much as my tattoo #oww		40.826	-73.821	40.697	-73.98
2013-01-17 15:57:02	2090	â€œ@UberFacts: Having sex once or twice a week has been proven to boost your immune system to help fight colds and the flu.â€	New York	40.708	-74.358	40.712	-74.362
2013-01-17 16:10:22	910	The flu is an epidemic here and I volunteer at a preschool twice a week. If I don't get he flu it will be a miracle.	NYC	40.814	-73.889	40.697	-73.98
2013-01-17 16:14:45	858	So my flu infested brother comes home and I wouldn't let him in so he breaks in and coughs on me #asshole #fuck #prick #imgonnakickhisass	NJ	40.447	-74.388	40.446	-74.379
2013-01-17 16:37:11	546	@xifonlyductapex nope. I got one in the end of November and got the flu to start the year off. #BULLshit	Stage Left, Lawnguy Land	40.726	-73.364	40.705	-73.363
2013-01-17 16:46:18	1870	â€œ@Samalaa_: People are acting as if the flu shot is crackâ€ my mom.		40.645	-74.371	40.64	-74.367
2013-01-17 16:46:21	714	Is it bad if I didn't get my flu shot and still got sick?	Gotham City	41.108	-73.423	41.096	-73.427
2013-01-17 18:05:45	858	@kevinzegers1984 I know it sucks! This epidemic is crazy. Hope you feel better. Get the flu shot it does help	NYc	40.757	-73.987	40.781	-73.977
2013-01-17 18:20:15	546	@alanhahn @wallyball caught the Flu, but had to tune in an watch the game and the best post game show in the league! #nykextra	Center Moriches, NY	40.792	-72.789	40.8	-72.796
2013-01-17 18:24:40	1190	The flu 4 better not give me it @Korndusky @JeremyFriend @jordanlaz @kristenschutt ðŸ‘ŠðŸ‘ŠðŸ˜·	Deer Park	40.748	-73.335	40.762	-73.324
2013-01-17 19:39:35	1430	High school student from Westfield died from the flu ðŸ˜°	New Jersey	40.712	-74.407	40.699	-74.405
2013-01-17 19:40:47	0	Irish Flu Shots. @ Greenpoint, Brooklyn http://t.co/7zPnuKOi	New York, NY	40.728	-73.955	40.697	-73.98
2013-01-17 20:01:24	714	If I deadass just caught the flu ima start going ape shit ðŸ˜‘		40.561	-74.109	40.565	-74.147
2013-01-17 20:09:17	1190	a lot of ppl got the flu. stay away from me son!	Jersey City , Nj	0	0	40.715	-74.069
2013-01-17 20:17:51	1122	No J Hoberman intro for Ulmer's Black Cat @FilmLinc. Wonder if he has the flu	New York	40.774	-73.984	40.781	-73.977
2013-01-17 20:41:41	858	@Hailey_Erickson and @TheIronKidney better be making sure that @paigeypal is giving everyone the flu!		40.862	-73.884	40.697	-73.98
2013-01-17 20:45:29	1870	Omg I meant isn't giving everyone the flu!!! ðŸ™ˆ @paigeypal @Hailey_Erickson @TheIronKidney		40.862	-73.884	40.697	-73.98
2013-01-17 21:14:09	546	@FockYoTweets I believe I have the flu women it sux bootyhole	New Brunswick, NJ	40.48	-74.461	40.488	-74.441
2013-01-17 22:01:14	546	Got the flu ðŸ˜·		40.628	-74.392	40.619	-74.423
2013-01-17 22:20:43	1330	I'd be much more scared of the flu if all my social interaction weren't on the internet. http://t.co/5VKgwgKD	New York, New York	0	0	40.697	-73.98
2013-01-18 00:09:25	0	@zachhaller Flu Rida	New York City, NY	40.772	-73.985	40.781	-73.977
2013-01-18 00:17:24	798	Will be back at the gym after 2 weeks of having the flu. Have to get ready for football season.	Brooklyn, NY	40.698	-73.952	40.697	-73.98
2013-01-18 00:32:20	0	@rickygervais thats great! be careful of Miss Piggy I heard she didnt have her shot this year and caught the Swine Flu!!	long island	0	0	40.761	-73.592
2013-01-18 05:07:04	714	@Paigetostage either that or I'm getting the flu.	new york city	40.782	-73.947	40.781	-73.977
2013-01-18 05:11:34	714	Oh I really hope this isn't the flu...	New York City	40.775	-73.874	40.651	-73.871
2013-01-18 06:45:18	2090	RT @Forbes: How accurate is Google Flu Trends? http://t.co/7dfhHse4	Jersey City, NJ, (+Central NY)	40.721	-74.041	40.715	-74.069
2013-01-18 07:36:52	1870	Ingredients of super flu medicine #feelbetteralready http://t.co/OYqcwD0X	New York, NY	40.799	-73.97	40.781	-73.977
2013-01-18 08:02:26	546	What Iâ€™m getting the flu again? Wtf?!	New York	0	0	40.781	-73.977
2013-01-18 08:06:13	714	Think I i got the Flu.	~Fl & Nj~	40.593	-74.297	40.592	-74.315
2013-01-18 08:06:20	714	High Fever.	~Fl & Nj~	40.6	-74.278	40.61	-74.28
2013-01-18 08:56:25	858	The #flu really is the worst NYC roommate.	Brooklyn, NY	40.745	-73.995	40.781	-73.977
2013-01-18 09:18:21	1870	La gente se esta muriendo en eeuu c la gripe....que no nos costipemosss	New Jersey	40.715	-74	40.781	-73.977
2013-01-18 09:27:22	546	@OHeiBoo a virus and the flu.	Bronx, New York	40.83	-73.86	40.697	-73.98
2013-01-18 10:15:02	1870	@BlueShirts10 did u go to the dr? Have u gotten a flu shot?	New York	40.76	-73.786	40.651	-73.871
2013-01-18 10:32:31	546	Me levantÃ© mÃ¡s enferma k malo esta flu es como si me estuviera matÃ¡ndome poco a poco ðŸ˜·ðŸ˜·ðŸ˜·	BROOKLYN NY	40.689	-73.918	40.697	-73.98
2013-01-18 11:21:15	546	im sick with that swine &amp; infected with the fashion flu.		0	0	40.651	-73.871
2013-01-18 11:43:15	1870	The national flu epidemic is on the decline. http://t.co/12Y2TJZe via @helenbranswell	NYC	40.799	-73.972	40.781	-73.977
2013-01-18 12:00:48	1330	@ElaineSchattner @picardonhealth @leonoraepstein @erikjdavis Love the flu mask!	NYC	0	0	40.781	-73.977
2013-01-18 13:23:31	2090	Daily #ConsistentExercise STRONGTHENS your Immune system. FIGHT THE SUPER FLU @SHWbootcamp 12 Day Slimdown Challenge http://t.co/iNbD8LRy	New York, New York	0	0	40.781	-73.977
2013-01-18 13:41:24	1430	Scary stuff: â€œ@CDCFlu: Flu-associated hospitalization &amp; deaths for people 65+ increased sharply again this week. http://t.co/t4d3XjY0.â€		40.988	-73.676	40.946	-73.664
2013-01-18 13:42:32	546	Stuffy nose... soar throat... voice changed... tired... i hate the flu.. i hate this season... #goddamn	LBV-NYC	0	0	40.697	-73.98
2013-01-18 14:02:39	1330	the amount of purel I've gone through since I've been home because of this flu infested earth is unbelievable		40.644	-74.415	40.643	-74.442
2013-01-18 14:18:31	1190	I don't want the flu, but I'm also afraid of needles and don't want to get the flu shot #decisionsdecisions		41.04	-73.861	41.035	-73.863
2013-01-18 14:33:18	1190	Off to get my flu shot #help	Boonton Township, NJ	40.892	-74.425	40.891	-74.441
2013-01-18 14:43:24	1870	â€œ@nytimes: Flu Season â€˜Worse Than Average,â€™ Officials Say http://t.co/Foabs34Fâ€ literally gonna die @CRMitchell12 @thatssoraelynn		41.041	-73.862	41.035	-73.863
2013-01-18 14:45:21	1330	Getting my flu shot. (@ Health Services) http://t.co/fOXyi4D1	New York City	40.806	-73.962	40.781	-73.977
2013-01-18 14:53:52	1330	Getting flu shot today, nurse says: "I had my shot today too. Of Vodka." What? Happy Friday.	New York City	40.739	-74.001	40.781	-73.977
2013-01-18 15:05:30	546	Flu ðŸ˜ªðŸ˜·ðŸ˜° #miserable		40.925	-74.723	40.96	-74.718
2013-01-18 15:46:09	546	Got the flu ðŸ˜“ #roughlife		40.538	-74.149	40.565	-74.147
2013-01-18 16:14:37	0	spreading crazy ideas amongst my coworkers like engineering influenza	San Francisco	0	0	40.781	-73.977
2013-01-18 16:25:17	1870	The guy giving me a flu shot didn't even get a flu shot #nofair #whyme		41.079	-73.864	41.066	-73.863
2013-01-18 16:31:30	546	@dillybaroots hell yeah if I didn't have thee fucking flu haha#beat		40.908	-74.484	40.884	-74.486
2013-01-18 16:34:29	546	Adivinha quem sou a Ãºltima vÃ­tima do flu gringo?	New York, NY	0	0	40.759	-73.962
2013-01-18 16:36:35	546	"LYING ON THE COUCH WITH FLU LIKE SYMPTOMS WHILE THE LAST LOGHT OF DAY SINKS INTO A BARREN SKYLINE."	Brooklyn	40.672	-73.973	40.697	-73.98
2013-01-18 17:01:04	1870	Don't Get The Flu Shot, Warns Deirdre Imus (Who Is Not A Doctor): Flu shots can kill you and "the human body seems... http://t.co/tUl6iWpS	New York	40.717	-74	40.781	-73.977
2013-01-18 17:15:37	1870	â€œ@nytimes: Flu season is "worse than average" says the C.D.C. http://t.co/ZbxcD3IAâ€ if you're sick. Stay away!!!	Chicago, IL	40.651	-73.792	40.651	-73.871
2013-01-18 17:25:21	1122	@RubiaNY Cuidate del 'Flu' baby ;)	bronx, new york	0	0	40.697	-73.98
2013-01-18 18:37:35	798	Sleeping the weekend away after the Novo virus flu, so tired and weak. (@ The Victoria @ Union Square) http://t.co/IdNa1ol9	New York, NY	40.731	-73.989	40.781	-73.977
2013-01-18 19:00:31	1199	I'll be god damned if I get the flu	The Catskills & The Bronx	40.862	-73.884	40.697	-73.98
2013-01-18 19:17:15	858	A shout out for my Hash Tag Hooligan friend (&amp; Bro from another Mother) @bmerer &amp; all y'all fighting off the Dark Angel of Flu! G'Nite!	Asheville NC	40.718	-74.044	40.715	-74.069
2013-01-18 19:27:15	1870	RT @McClatchyDC Watch out for the flu out there http://t.co/kolQvF3o #fb	Brooklyn, NY	40.69	-73.97	40.697	-73.98
2013-01-18 20:21:09	798	@here_there I'm dying from cramps. Smh. And I think my flu is gone. I think	Bk--Bx	40.912	-73.908	40.697	-73.98
2013-01-18 20:32:03	858	Stunning, stunning, stunning. She has the damn flu but she's still stunning! @OliviaDreyer in "Lies" will make your jaw drop.	New York, New York	40.738	-73.994	40.781	-73.977
2013-01-18 20:41:16	1430	@Seckle yeap, and copious amounts of nettle tea! Crazy so many people hit me today saying they can't make it cuz of the flu!	Planet Brooklyn	0	0	40.697	-73.98
2013-01-18 21:02:25	714	I hope I don't have the flu	NJ	40.695	-74.253	40.696	-74.267
2013-01-18 21:04:33	546	The flu sucks. Definitely messed up training for the week! #CB	USA	40.97	-74.135	40.961	-74.123
2013-01-18 21:21:35	714	UGH FUCKING GODDAMMIT IM GETTING SICK PLEEEEEEASE DONT LET IT BE THE FLU OH GOD	New York City	40.778	-73.959	40.781	-73.977
2013-01-18 21:43:04	1122	@Camil0Guzman you prob don't have the flu either man, you prob caught my cold from my hookah(;	Hasbrouck Heights	40.861	-74.083	40.862	-74.074
2013-01-18 22:10:58	1330	â€œ@alexanderdeleon: flu shots and milkshakes=successful night @brianlogandales http://t.co/1IruPtUSâ€ this is so cute	New Jersey	40.773	-74.323	40.788	-74.329
2013-01-18 22:15:06	546	Caught the flu, coughing my lungs out, and forgot my medication in brooklyn. What a week I'm having.	Dungan Hills, Staten Island	40.592	-74.091	40.565	-74.147
2013-01-18 22:52:40	1870	I swear half the people in my school got the flu, &amp; I feel like i got that shit to . ðŸ˜¡ðŸ˜¡	Around	40.883	-74.026	40.888	-74.012
2013-01-18 23:54:11	1870	Nggak beb ~ iyaa khan flu tahun ini dibilang nggak kayak flu biasa :' smnjak badai jadi sakit nih .. â€œ@arisstaputri: Lamanyaa . Ga kdokter	New York City, NY	40.744	-73.891	40.651	-73.871
2013-01-18 23:54:34	1870	Thankyou dek :* â€œ@Deuwick: Gws kalian :D"@TaaItaaDieta: Lagii skt ditaa flu RT@chichachikaa: Gmn kesehatan qmo? â€œ@TaaItaaDieta: Knpa"?	New York City, NY	40.744	-73.891	40.651	-73.871
2013-01-18 23:55:47	714	I really hope I'm not getting the flu	new yorkk	40.856	-73.79	40.697	-73.98
2013-01-18 23:59:35	546	I said I had the flu 5 days ago. That is not the case. It is walking pneumonia. Once this clears up should I get a flu shot?	Manhattan	40.761	-73.968	40.781	-73.977
2013-01-19 00:53:50	1870	Flu cases continue to rise: Tamar Frydman, 11, of Stamford, winces while receiving a flu vaccin... http://t.co/FE6WCuwg #stamford #topix	Stamford, CT	41.053	-73.539	41.072	-73.565
2013-01-19 01:00:17	2090	"Depressed people get colds more frequently - Energetic, happy and relaxed individuals are immune to cold and flu." I know i know im tryin.	Queens, NY	40.744	-73.919	40.651	-73.871
2013-01-19 01:08:08	798	@chrispcricket I know. It's some bull. Just glad it's not the flu though.		40.658	-74.389	40.64	-74.367
2013-01-19 02:20:30	1330	...Lemme suck out ya flu...	Downtown Chicago	0	0	41.026	-73.755
2013-01-19 02:27:30	546	i got the flu -____________-	New York bronxe	0	0	40.697	-73.98
2013-01-19 02:31:03	2090	A â€˜coldâ€™ treat to eat: Finally, a fun way to fight the flu.A small-batch ice-cream company claims to have scooped up... http://t.co/khGOrlns	New York	40.717	-74	40.781	-73.977
2013-01-19 05:16:30	714	"@JackieeJuice: My throat hurts ðŸ˜” my nose is stuffy and my back hurts ðŸ˜¢" sound like the flu	Jupiter,Mars and Venus ..Bitch	40.746	-74.222	40.767	-74.214
2013-01-19 08:51:02	1430	I have 3 flu shots left! #pharmacistproblems	NJ	40.747	-74.033	40.745	-74.029
2013-01-19 08:57:22	546	Flu... ðŸ˜·ðŸ˜²ðŸ‘Ž		40.998	-74.178	40.998	-74.165
2013-01-19 08:58:58	1870	@GraySabrina ever since flu shots have been Poppin, the Flu has got more serious. Deep in my heart I think there's a connection.	Uptown is the new Get Down	40.822	-73.949	40.781	-73.977
2013-01-19 09:32:36	1330	Flu shot was totally worth it. Got sweet strawberry shortcake band-aid. (@ Target) http://t.co/VpAv0NVi	New York	40.627	-74.308	40.622	-74.318
2013-01-19 09:57:14	1330	@jdmandthegiant @nypost:Influenza Sorbet blends Makers Mark bourbon, lemon and cayenne pepper in $12-a-pint flu remedy http://t.co/LIFmUt6i	New York, New York	40.759	-73.985	40.781	-73.977
2013-01-19 10:18:49	546	Nothing better than a hot toddy at 2am to soothe your flu...except maybe the person who made it...tx chief x #FluBeGone	New York City	40.789	-73.974	40.781	-73.977
2013-01-19 10:40:53	1330	father-daughter flu shots. its a thing.		41.109	-73.531	41.072	-73.565
2013-01-19 11:13:51	546	I HAVE A FUCKING FLU WHAT THE FUCK KILL ME	NY	41.076	-73.851	41.066	-73.863
2013-01-19 11:25:39	1330	Getting my flu shot cause I can't afford to be sick! #worksucks #dontgetmesick	new jersey	40.536	-74.861	40.073	-74.724
2013-01-19 11:33:51	858	My cousin is sick... F*cking Flu!	Ridgefield Park NJ	40.856	-74.025	40.854	-74.02
2013-01-19 11:51:24	714	Mimosa for me and the flu and cold fighter for Aaron! Haha! http://t.co/MUMaqoJs	Connecticut	40.79	-73.975	40.781	-73.977
2013-01-19 13:10:09	1870	not enough children protected from the #flu http://t.co/UzXX38dO	New York, NY	40.714	-74.006	40.781	-73.977
2013-01-19 13:21:34	1870	flu survival kit @ Republic Hall http://t.co/rlUHUCwK	across the narrow sea	40.719	-73.605	40.73	-73.599
2013-01-19 13:52:41	0	I had a similar (not really) gripe with issue #600. Spidey and Ben Grimm are Avengers. Have been for a while.	New York City	40.806	-73.912	40.697	-73.98
2013-01-19 14:42:03	1330	Flu shot accomplished, no tears :)	In Drake's Jacuzzi	40.914	-74.001	40.923	-73.999
2013-01-19 15:07:23	1190	My fam is telling me to get my flu shot. um no......? #sassytweet	New Jersey	40.723	-74.37	40.712	-74.362
2013-01-19 16:06:53	1430	En ny hay invasiÃ³n de h1n1, mas de 40 personas han muerto. Favor de aplicar flu shoot.. @SancadillaNorte @Televisa_mty @telediariomty	USA	40.761	-73.362	40.764	-73.369
2013-01-19 16:15:22	714	pls do not let this be a flu	New York	40.733	-73.985	40.697	-73.98
2013-01-19 16:56:46	1330	Got my flu shot. Take that, subway hackers! (@ Duane Reade) http://t.co/ZUeu2zjF	brooklyn	40.78	-73.956	40.78	-73.956
2013-01-19 17:18:46	714	I think I have the flu -_-		40.535	-74.533	40.073	-74.724
2013-01-19 18:22:21	0	When an eyebrow wax hurts more than a flu shot	New York & Connecticut	40.972	-73.722	41.019	-73.719
2013-01-19 19:55:05	546	The flu sucks, it's like having an eternal hang over without even having a good night before	The College of New Jersey	40.908	-74.049	40.886	-74.047
2013-01-19 20:00:38	546	Sooooo nauseas I definitely have the flu shivering the bathroom. Wah help meee		40.639	-74.495	40.63	-74.513
2013-01-19 21:08:50	1190	I'd rather get the flu then the flu shot, me + shots...ðŸ™…	NJ	40.867	-74.086	40.878	-74.081
2013-01-19 21:14:16	0	@SANSASORI æˆ‘è²Œä¼¼fluäº†ï¼Œç¡äº†ä¸€å¤©ã€‚ã€‚ã€‚	NJ	0	0	40.744	-74.152
2013-01-19 21:31:16	1430	Flu at epidemic proportions in #NYC View the #CUNY flu prevention and information page. Stay Healthy #mycsi http://t.co/q3IWVGuy	NYC	40.617	-74.134	40.565	-74.147
2013-01-19 22:22:55	546	You know you have the flu when even the brightness setting on your phone makes your head hurt #pain	The College of New Jersey	40.907	-74.049	40.886	-74.047
2013-01-19 23:52:36	546	Not half bad for a first night in a half-made half-made bed. #flu #coughsyrup #modelo #dvds #dont @ new haus http://t.co/Exen3bSQ	Brooklyn	40.702	-73.945	40.697	-73.98
2013-01-20 00:07:26	714	@babyBueme this is good. Ok. It's good. Change up from molson and bud. Maybe I have the flu	Buffalo NY	40.718	-73.959	40.697	-73.98
2013-01-20 00:31:42	1870	Probably a terrible idea during flu season. http://t.co/lXMyiBdq	New York	40.745	-73.981	40.781	-73.977
2013-01-20 01:30:17	1122	@Lauu_Katzz k u have the flu bi		40.998	-73.829	41.002	-73.818
2013-01-20 01:43:47	546	@KimKardashian Lol I have flu lag can't sleep either		40.76	-73.875	40.651	-73.871
2013-01-20 01:48:22	0	â€œ@Victorious_VIC_: This semesters gonna be as sick as the flu I'm gonna get aidsâ€ that's healthy !!!!	Deer park, NY	40.756	-73.339	40.762	-73.324
2013-01-20 02:06:00	546	How long does the flu last? Cuz I'm tired of being sick ðŸ˜ªðŸ˜ªðŸ˜ª	NEW YORK CITY 718	40.659	-73.949	40.697	-73.98
2013-01-20 05:10:42	546	@franciscastro9 Thank you for the birthday wishes! All plans were cancelled due to the flu. Boooo!	New York, NY	40.791	-73.976	40.781	-73.977
2013-01-20 05:36:35	0	#angerfilms Nick and Nora's Infinite Gripe List	New York	41.037	-73.763	41.026	-73.755
2013-01-20 06:14:13	546	Having the flu sucks ðŸ˜­ðŸ‘ŽðŸ˜·	Hackensack, NJ	40.88	-74.07	40.878	-74.081
2013-01-20 09:29:51	1430	Student from Westfield HS died this week from the flu! Stay healthy and please take care of yourselves ladies &amp; gentlemen! ðŸ’ŠðŸŽðŸ™	Cranford High School	40.67	-74.274	40.665	-74.266
2013-01-20 11:10:24	546	I've been throwing up for 5 hours and I haven't slept in almost 20. I fucking hate the flu.	NJ	40.475	-74.288	40.484	-74.275
2013-01-20 11:19:37	546	Fuck the flu	Justin's Bedroom	40.457	-74.277	40.463	-74.315
2013-01-20 11:46:50	546	Jacked back into the Matrix after a whole week the F'n #Flu! ...Shit it almo @ Throgs Neck Bridge Toll Plaza http://t.co/BiYNsWLb	Bronx, New York	40.818	-73.804	40.697	-73.98
2013-01-20 13:49:48	714	yoo i think im getting the flu		40.724	-73.376	40.705	-73.363
2013-01-20 13:51:22	0	@rwboyer Iâ€™m not buying the â€œcarsâ€ and â€œfluâ€ arguments in relating them to assault rifles.	Brooklyn, NYC	0	0	40.697	-73.98
2013-01-20 14:10:16	1870	Finally time for kiddies to get their flu shot (@ Maimonides) http://t.co/Bxt2QuqA	NYC	40.609	-74	40.609	-74.001
2013-01-20 14:17:20	1870	Flu shots for kids (@ Maimonides Children's Services: Pearlman Gary R MD) http://t.co/r80fwyo8	NYC	40.609	-74	40.609	-74.001
2013-01-20 14:42:48	546	This is how you get the flu. This is my nightmare. (@ Empire City Casino Yonkers Raceway) http://t.co/uf085s4c	No	40.919	-73.865	40.918	-73.865
2013-01-20 14:46:28	1870	@BlakRagzFenixAJ yaicks, don't get that nasty flu going around D;	Brooklyn NYC	40.601	-73.945	40.697	-73.98
2013-01-20 15:05:50	1190	Scratch that. I no longer have faith in flu shots ðŸ˜·		40.997	-73.99	41.014	-74.006
2013-01-20 16:54:41	546	I hate You fucking flu :(	united states	40.741	-74.05	40.715	-74.069
2013-01-20 17:22:18	1190	I heard a rumor that Shake Shack is the cure for the flu... Right? I think so. #prettysure	New York, New York	40.777	-73.958	40.781	-73.977
2013-01-20 19:21:37	714	I either have swine flu or the worst hangover of my drinking career. Either way, I need to be euthanized.		40.742	-74.003	40.781	-73.977
2013-01-20 20:17:23	1190	I'm allergic to the flu shot. This isn't good...		40.758	-73.315	40.762	-73.324
2013-01-20 23:31:04	546	I have been sick since Thursday feel like i have been hit by a truck but not as bad as the flu IT'S NOT THE FLU!	BROOKLYN	40.696	-73.928	40.697	-73.98
2013-01-20 23:31:41	546	It's crazy how in less than 24 hours I got this sick. Hoping I don't have the flu. I got my shot Friday tho. So idk	Jeffrey's Heartâ¤ NJ	40.795	-74.229	40.792	-74.263
2013-01-21 00:00:39	1870	@PrettyTiti_ Damn That's crazy be careful niggas catching The flu!	Eddy's Studio â™¬â™ªâ™©	40.717	-74.236	40.726	-74.233
2013-01-21 07:37:12	714	Flu kinda kicked my but....almost there fam. BP'sB!		40.631	-74.12	40.565	-74.147
2013-01-21 08:16:17	714	been up since 6. i think i have the flu		40.587	-73.711	40.585	-73.71
2013-01-21 10:28:00	714	ðŸ˜‘ðŸ˜‘ my mom keeps coughing...hope she's not getting sick ðŸ˜– #flu	PA, NY	40.679	-73.935	40.697	-73.98
2013-01-21 11:21:04	1330	Just got a flu shot from your mama @kwasdick		40.52	-74.7	40.498	-74.685
2013-01-21 11:56:51	798	Home watching Obama inauguration.. While getting over the flu..thank god!!! (@ Home!) [pic]: http://t.co/QAwyBTH1	40.840246,-73.912364	40.838	-73.907	40.697	-73.98
2013-01-21 11:58:25	2090	â€œ@grubstreetny: Hereâ€™s How New York Chefs Beat the Flu http://t.co/bV3pEZ2Câ€ uuuuu for real?	East Village, NYC	40.728	-74	40.781	-73.977
2013-01-21 12:03:39	1430	Cold and flu section of our local pharmacy looks like something out of an epidemic movie.	New York	40.714	-73.351	40.705	-73.363
2013-01-21 12:44:12	1190	@Mr_Casal I got my flu vaccine Christmas Eve- hope it wasn't too late.	Brooklyn, NY	40.59	-73.958	40.697	-73.98
2013-01-21 13:39:15	546	Flu seems to be back in full force right before the six hour flight back to SF. #FML	San Francisco, CA	40.66	-73.84	40.651	-73.871
2013-01-21 14:23:52	1122	@GordonSmash612 you probably have the flu...		40.925	-74.088	40.945	-74.07
2013-01-21 15:20:44	1330	My sister is agreeing to get the flu shot if I get one first.....the things I do for this girl	Jersey	40.95	-74.138	40.936	-74.119
2013-01-21 15:42:07	714	If I caught the Flu ima be happy I get it this time every yr ðŸ˜¡	CoramCity	40.871	-73.002	40.879	-73.006
[truncated: 974 more rows]

## Sheet: Time Series
							Certainty of Being Sick			Have the flu	cold?/flu?	Finishing flu		Do you have?		Don't want vaccine		Vaccines	Alerts	News	Therapies	Standard
Date	Irrelevant	Relevant	Infection	Awareness	Self	Other	High	Medium	Low	RISH	RISM	RISL	RIOH	RIOM	RIOL	RASH	RASM	RASL	RAOH	RAOM	RAOL	ILI	GSQ	Inf Scaled	RISH scaled	Awareness scaled
2012-10-15	1	8	3	5	8	0	3	4	1	3	0	0	0	0	0	0	4	1	0	0	0	171.269	942	45	60	100
2012-10-16	0	14	6	8	12	2	5	1	8	5	1	0	0	0	0	0	0	6	0	0	2	167.91	967	90	100	160
2012-10-17	1	14	5	9	13	1	4	1	9	4	1	0	0	0	0	0	0	8	0	0	1	149.44	1094	75	80	180
2012-10-18	0	12	6	6	11	1	5	2	5	5	1	0	0	0	0	0	0	5	0	1	0	181.343	1098	90	100	120
2012-10-19	3	7	3	4	4	3	2	1	4	2	1	0	0	0	0	0	0	1	0	0	3	194.776	950	45	40	80
2012-10-20	0	3	1	2	2	1	1	0	2	1	0	0	0	0	0	0	0	1	0	0	1	196.455	801	15	20	40
2012-10-21	1	4	3	1	3	1	3	0	1	3	0	0	0	0	0	0	0	0	0	0	1	156.157	771	45	60	20
2012-10-22	3	9	7	2	8	1	5	2	2	5	1	0	0	1	0	0	0	2	0	0	0	174.627	987	105	100	40
2012-10-23	1	11	5	6	5	6	3	0	8	3	0	0	0	0	2	0	0	2	0	0	4	171.269	1007	75	60	120
2012-10-24	0	13	2	11	10	3	2	0	11	2	0	0	0	0	0	0	0	8	0	0	3	209.888	906	30	40	220
2012-10-25	1	11	5	6	9	2	4	1	6	4	1	0	0	0	0	0	0	4	0	0	2	216.604	838	75	80	120
2012-10-26	3	6	4	2	6	0	4	0	2	4	0	0	0	0	0	0	0	2	0	0	0	193.097	804	60	80	40
2012-10-27	0	6	4	2	6	0	3	1	2	3	1	0	0	0	0	0	0	2	0	0	0	199.813	481	60	60	40
2012-10-28	0	3	1	2	2	1	1	0	2	1	0	0	0	0	0	0	0	1	0	0	1	162.873	379	15	20	40
2012-10-29	1	5	4	1	5	0	3	0	2	3	0	1	0	0	0	0	0	1	0	0	0	183.022	311	60	60	20
2012-10-30	1	6	6	0	6	0	4	2	0	4	2	0	0	0	0	0	0	0	0	0	0	167.91	328	90	80	0
2012-10-31	0	5	5	0	5	0	5	0	0	5	0	0	0	0	0	0	0	0	0	0	0	124.254	396	75	100	0
2012-11-01	0	0	0	0	0	0	0	0	0	0	0	0	0	0	0	0	0	0	0	0	0	214.925	413	0	0	0
2012-11-02	0	9	7	2	8	1	8	0	1	7	0	0	0	0	0	0	0	1	1	0	0	166.231	430	105	140	40
2012-11-03	1	5	4	1	4	1	2	2	1	2	1	0	0	1	0	0	0	1	0	0	0	164.552	447	60	40	20
2012-11-04	0	8	5	3	5	3	4	0	4	3	0	0	1	0	1	0	0	2	0	0	1	203.172	379	75	60	60
2012-11-05	0	9	7	2	8	1	7	1	1	7	0	0	0	0	0	0	0	1	0	1	0	172.948	638	105	140	40
2012-11-06	0	5	3	2	4	1	3	1	1	3	0	0	0	0	0	0	0	1	0	1	0	164.552	580	45	60	40
2012-11-07	0	0	0	0	0	0	0	0	0	0	0	0	0	0	0	0	0	0	0	0	0	171.269	580	0	0	0
2012-11-08	2	4	1	3	4	0	1	0	3	1	0	0	0	0	0	0	0	3	0	0	0	154.478	614	15	20	60
2012-11-09	6	7	4	3	7	0	3	1	3	3	1	0	0	0	0	0	0	3	0	0	0	122.575	677	60	60	60
2012-11-10	0	4	4	0	4	0	4	0	0	4	0	0	0	0	0	0	0	0	0	0	0	122.575	552	60	80	0
2012-11-11	5	3	2	1	3	0	2	0	1	2	0	0	0	0	0	0	0	1	0	0	0	124.254	496	30	40	20
2012-11-12	1	11	5	6	10	1	4	1	6	4	1	0	0	0	0	0	0	5	0	0	1	179.664	706	75	80	120
2012-11-13	1	12	8	4	10	2	8	0	4	8	0	0	0	0	0	0	0	2	0	0	2	151.119	805	120	160	80
2012-11-14	0	8	6	2	8	0	4	2	2	4	2	0	0	0	0	0	0	2	0	0	0	169.59	825	90	80	40
2012-11-15	0	8	3	5	7	1	3	0	5	3	0	0	0	0	0	0	0	4	0	0	1	171.269	757	45	60	100
2012-11-16	1	8	6	2	7	1	5	1	2	4	1	0	1	0	0	0	0	2	0	0	0	184.701	661	90	80	40
2012-11-17	1	1	1	0	1	0	0	1	0	0	1	0	0	0	0	0	0	0	0	0	0	166.231	556	15	0	0
2012-11-18	3	6	2	4	6	0	2	0	4	2	0	0	0	0	0	0	0	4	0	0	0	157.836	624	30	40	80
2012-11-19	0	8	5	3	7	1	5	0	3	5	0	0	0	0	0	0	0	2	0	0	1	151.119	692	75	100	60
2012-11-20	2	10	5	5	10	0	5	0	5	5	0	0	0	0	0	0	0	5	0	0	0	184.701	753	75	100	100
2012-11-21	2	2	2	0	2	0	2	0	0	2	0	0	0	0	0	0	0	0	0	0	0	196.455	702	30	40	0
2012-11-22	0	5	4	1	3	2	4	0	1	3	0	0	1	0	0	0	0	0	0	0	1	219.963	498	60	60	20
2012-11-23	0	6	3	3	5	1	2	1	3	2	0	0	0	1	0	0	0	3	0	0	0	203.172	481	45	40	60
2012-11-24	1	9	7	2	7	2	5	0	4	3	0	2	2	0	0	0	0	2	0	0	0	188.06	566	105	60	40
2012-11-25	3	11	9	2	11	0	7	2	2	7	2	0	0	0	0	0	0	2	0	0	0	162.873	549	135	140	40
2012-11-26	2	10	4	6	9	1	4	1	5	4	0	0	0	0	0	0	0	5	0	1	0	250.187	600	60	80	120
2012-11-27	2	15	11	4	13	2	10	2	3	8	2	0	1	0	0	1	0	2	0	0	1	228.358	705	165	160	80
2012-11-28	9	4	1	3	2	2	1	0	3	0	0	0	1	0	0	0	0	2	0	0	1	230.037	835	15	0	60
2012-11-29	1	14	13	1	12	2	12	1	1	11	1	0	1	0	0	0	0	0	0	0	1	272.015	759	195	220	20
2012-11-30	1	8	5	3	6	2	4	2	2	4	1	0	0	0	0	0	0	1	0	1	1	231.716	742	75	80	60
2012-12-01	2	4	2	2	4	0	2	0	2	2	0	0	0	0	0	0	0	2	0	0	0	235.075	742	30	40	40
2012-12-02	0	2	1	1	2	0	1	0	1	1	0	0	0	0	0	0	0	1	0	0	0	228.358	623	15	20	20
2012-12-03	0	6	4	2	4	2	4	0	2	4	0	0	0	0	0	0	0	0	0	0	2	228.358	979	60	80	40
2012-12-04	0	11	8	3	9	2	5	2	4	5	1	1	0	1	0	0	0	2	0	0	1	226.679	1453	120	100	60
2012-12-05	1	12	6	6	11	1	5	1	6	5	1	0	0	0	0	0	0	5	0	0	1	273.694	1300	90	100	120
2012-12-06	1	6	4	2	6	0	2	3	1	2	2	0	0	0	0	0	1	1	0	0	0	280.41	993	60	40	40
2012-12-07	5	6	5	1	4	2	4	2	0	3	1	0	1	0	0	0	0	0	0	1	0	315.672	1027	75	60	20
2012-12-08	0	11	10	1	11	0	10	0	1	10	0	0	0	0	0	0	0	1	0	0	0	335.821	976	150	200	20
2012-12-09	0	4	3	1	3	1	3	0	1	3	0	0	0	0	0	0	0	0	0	0	1	275.373	789	45	60	20
2012-12-10	1	13	10	3	12	1	10	0	3	10	0	0	0	0	0	0	0	2	0	0	1	287.127	1231	150	200	60
2012-12-11	0	6	6	0	6	0	6	0	0	6	0	0	0	0	0	0	0	0	0	0	0	329.104	1176	90	120	0
2012-12-12	0	12	8	4	11	1	8	0	4	8	0	0	0	0	0	0	0	3	0	0	1	313.993	1142	120	160	80
2012-12-13	0	11	10	1	8	3	7	3	1	6	1	1	1	1	0	0	0	0	0	1	0	384.515	1073	150	120	20
2012-12-14	6	8	7	1	7	1	7	0	1	6	0	0	1	0	0	0	0	1	0	0	0	367.724	967	105	120	20
2012-12-15	0	15	14	1	15	0	14	0	1	14	0	0	0	0	0	0	0	1	0	0	0	324.067	1071	210	280	20
2012-12-16	0	9	9	0	9	0	8	1	0	8	1	0	0	0	0	0	0	0	0	0	0	322.388	1107	135	160	0
2012-12-17	0	10	10	0	9	1	9	1	0	9	0	0	0	1	0	0	0	0	0	0	0	354.291	1194	150	180	0
2012-12-18	4	19	14	5	14	5	13	3	3	10	1	0	3	0	0	0	0	3	0	2	0	342.537	1423	210	200	100
2012-12-19	3	12	9	3	10	2	9	1	2	8	0	0	1	0	0	0	1	1	0	0	1	352.612	1430	135	160	60
2012-12-20	0	15	13	2	8	7	12	1	2	7	0	1	4	1	0	0	0	0	1	0	1	411.381	1311	195	140	40
2012-12-21	1	13	12	1	10	3	11	1	1	9	0	0	2	1	0	0	0	1	0	0	0	491.978	1260	180	180	20
2012-12-22	1	8	7	1	7	1	6	1	1	6	0	0	0	1	0	0	0	1	0	0	0	453.358	1373	105	120	20
2012-12-23	1	10	8	2	7	3	8	2	0	6	0	0	2	0	0	0	1	0	0	1	0	476.866	1396	120	120	40
2012-12-24	1	10	10	0	9	1	10	0	0	9	0	0	1	0	0	0	0	0	0	0	0	423.134	1287	150	180	0
2012-12-25	3	8	8	0	6	2	5	2	1	5	1	0	0	1	1	0	0	0	0	0	0	384.515	1457	120	100	0
2012-12-26	0	16	14	2	13	3	14	1	1	12	0	0	2	0	0	0	1	0	0	0	1	460.075	1542	210	240	40
2012-12-27	0	15	12	3	10	5	10	1	4	8	0	1	2	0	1	0	0	1	0	1	1	485.261	1657	180	160	60
2012-12-28	1	23	20	3	19	4	14	8	1	12	5	0	2	1	0	0	1	1	0	1	0	481.903	1810	300	240	60
2012-12-29	0	21	19	2	19	2	12	7	2	11	6	1	1	0	0	0	0	1	0	1	0	471.828	1694	285	220	40
2012-12-30	5	10	9	1	7	3	8	0	2	5	0	1	3	0	0	0	0	1	0	0	0	533.955	1733	135	100	20
2012-12-31	3	19	18	1	16	3	17	0	2	14	0	1	3	0	0	0	0	1	0	0	0	617.91	1645	270	280	20
2013-01-01	1	18	16	2	13	5	13	2	3	10	1	2	3	0	0	0	0	0	0	1	1	532.276	1655	240	200	40
2013-01-02	1	14	13	1	11	3	12	0	2	10	0	0	2	0	1	0	0	1	0	0	0	591.045	1865	195	200	20
2013-01-03	0	29	23	6	25	4	22	4	3	21	2	0	0	0	0	0	1	1	1	1	2	565.858	2261	345	420	120
2013-01-04	0	25	23	2	22	3	19	4	2	17	3	1	2	0	0	0	1	0	0	0	1	557.463	2878	345	340	40
2013-01-05	1	35	31	4	25	10	29	5	1	21	3	0	6	1	0	0	0	1	2	1	0	486.94	2738	465	420	80
2013-01-06	0	25	20	5	22	3	15	3	7	14	0	3	1	2	0	0	1	4	0	0	0	547.388	2509	300	280	100
2013-01-07	1	38	28	10	31	7	25	7	6	20	4	1	3	0	0	0	1	5	2	2	0	570.896	3514	420	400	200
2013-01-08	3	45	32	13	30	15	29	9	7	20	3	0	7	1	1	0	1	6	2	4	0	513.806	4259	480	400	260
2013-01-09	2	75	41	34	57	18	45	5	25	31	1	3	3	0	3	2	1	19	9	3	0	525.56	5954	615	620	680
2013-01-10	1	89	44	45	66	23	56	4	29	32	2	4	6	0	0	3	1	24	15	1	1	555.784	10550	660	640	900
2013-01-11	3	116	55	61	83	33	57	22	37	34	10	5	3	0	3	2	6	26	18	6	3	559.142	12684	825	680	1220
2013-01-12	9	100	45	55	60	40	59	16	25	28	6	1	6	1	3	0	4	21	25	5	0	633.022	9539	675	560	1100
2013-01-13	4	76	43	33	52	24	43	12	21	24	7	4	4	1	3	0	4	13	15	0	1	678.358	8515	645	480	660
2013-01-14	3	100	43	57	62	38	28	50	22	18	11	4	6	4	0	2	14	13	2	21	5	658.209	9296	645	360	1140
2013-01-15	1	122	63	59	85	37	54	48	20	39	12	3	7	2	0	3	14	14	5	20	3	782.463	7044	945	780	1180
2013-01-16	3	88	54	34	61	27	37	37	14	27	9	8	5	5	0	0	13	4	5	10	2	738.806	5781	810	540	680
2013-01-17	1	52	27	25	35	17	25	19	8	16	4	0	5	2	0	1	9	5	3	4	3	748.881	4625	405	320	500
2013-01-18	3	51	28	23	30	21	18	23	10	13	7	3	3	2	0	0	2	5	2	12	2	817.724	4274	420	260	460
2013-01-19	3	32	14	18	22	10	12	10	10	8	4	1	1	0	0	0	2	7	3	4	2	774.067	3677	210	160	360
2013-01-20	3	23	15	8	17	6	12	11	0	11	3	0	0	1	0	0	3	0	1	4	0	669.963	3130	225	220	160
2013-01-21	0	26	12	14	15	11	10	12	4	5	4	1	1	1	0	0	3	2	4	4	1	671.642	3133	180	100	280
2013-01-22	1	27	19	8	19	8	10	11	6	8	4	3	2	2	0	0	1	3	0	4	0	582.649	3114	285	160	160
2013-01-23	7	36	27	9	28	8	12	18	6	9	10	3	3	2	0	0	5	1	0	1	2	596.082	2880	405	180	180
2013-01-24	4	29	24	5	26	3	13	14	2	12	9	1	1	1	0	0	3	1	0	1	0	653.172	2605	360	240	100
2013-01-25	2	27	18	9	15	12	8	17	2	6	7	2	0	3	0	0	0	0	2	7	0	738.806	2480	270	120	180
2013-01-26	1	21	13	8	12	9	9	10	2	9	2	0	0	1	1	0	0	1	0	7	0	591.045	2235	195	180	160
2013-01-27	1	21	15	6	14	7	7	12	2	7	7	0	0	1	0	0	0	0	0	4	2	513.806	2239	225	140	120
2013-01-28	2	13	12	1	10	3	9	2	2	6	2	2	2	0	0	0	0	0	1	0	0	497.015	2120	180	120	20
2013-01-29	0	24	16	8	19	5	14	2	8	13	1	1	1	0	0	0	1	3	0	0	4	450	2256	240	260	160
2013-01-30	3	23	20	3	19	4	13	8	2	11	4	1	2	2	0	0	2	1	0	0	0	406.343	1989	300	220	60
2013-01-31	4	22	17	5	17	5	11	10	1	10	4	1	1	1	0	0	2	0	0	3	0	480.224	1728	255	200	100
2013-02-01	0	24	22	2	21	3	13	6	5	13	4	4	0	1	0	0	0	0	0	1	1	497.015	1474	330	260	40
2013-02-02	0	15	10	5	11	4	7	4	4	7	2	1	0	0	0	0	0	1	0	2	2	500.373	1604	150	140	100
2013-02-03	1	13	12	1	10	3	7	5	1	7	2	1	0	2	0	0	0	0	0	1	0	443.284	1608	180	140	20
2013-02-04	2	10	8	2	7	3	4	5	1	4	3	0	0	1	0	0	0	0	0	1	1	424.813	1477	120	80	40
2013-02-05	1	20	15	5	16	4	10	8	2	10	5	0	0	0	0	0	0	1	0	3	1	382.836	1486	225	200	100
2013-02-06	1	15	14	1	12	3	6	9	0	6	6	0	0	2	0	0	0	0	0	1	0	387.873	1344	210	120	20
2013-02-07	0	16	16	0	12	4	9	6	1	7	4	1	2	2	0	0	0	0	0	0	0	366.045	1230	240	140	0
2013-02-08	0	11	8	3	8	3	7	3	1	7	1	0	0	0	0	0	0	0	0	2	1	448.321	1105	120	140	60
2013-02-09	1	10	7	3	8	2	3	6	1	3	3	1	0	0	0	0	1	0	0	2	0	439.925	1123	105	60	60
2013-02-10	1	11	9	2	8	3	3	5	3	2	4	1	1	1	0	0	0	1	0	0	1	384.515	1130	135	40	40
2013-02-11	1	9	8	1	7	2	4	2	3	4	1	2	0	1	0	0	0	0	0	0	1	411.381	1108	120	80	20
2013-02-12	1	11	11	0	9	2	8	2	1	7	1	1	1	1	0	0	0	0	0	0	0	288.806	1108	165	140	0
2013-02-13	2	9	8	1	5	4	7	2	0	5	0	0	2	1	0	0	0	0	0	1	0	339.179	1107	120	100	20
2013-02-14	1	11	10	1	10	1	5	3	3	5	3	2	0	0	0	0	0	0	0	0	1	423.134	987	150	100	20
2013-02-15	2	2	2	0	2	0	0	2	0	0	2	0	0	0	0	0	0	0	0	0	0	455.037	993	30	0	0
2013-02-16	0	8	7	1	6	2	4	4	0	4	2	0	0	1	0	0	0	0	0	1	0	421.455	1126	105	80	20
2013-02-17	0	3	3	0	2	1	1	1	1	1	0	1	0	1	0	0	0	0	0	0	0	367.724	1128	45	20	0
2013-02-18	1	11	10	1	9	2	5	3	3	3	3	2	2	0	0	0	0	1	0	0	0	320.709	881	150	60	20
2013-02-19	0	7	6	1	5	2	4	2	1	3	1	0	1	1	0	0	0	1	0	0	0	335.821	1136	90	60	20
2013-02-20	1	9	8	1	7	2	4	3	2	4	0	2	0	2	0	0	1	0	0	0	0	292.164	1099	120	80	20
2013-02-21	0	13	11	2	12	1	8	4	1	8	2	1	0	0	0	0	1	0	0	1	0	325.746	977	165	160	40
2013-02-22	1	2	2	0	2	0	2	0	0	2	0	0	0	0	0	0	0	0	0	0	0	413.06	1107	30	40	0
2013-02-23	0	8	8	0	8	0	6	2	0	6	2	0	0	0	0	0	0	0	0	0	0	332.463	985	120	120	0
2013-02-24	0	14	13	1	11	3	12	1	1	10	0	1	2	0	0	0	0	0	0	1	0	335.821	991	195	200	20
2013-02-25	2	5	3	2	3	2	3	2	0	3	0	0	0	0	0	0	0	0	0	2	0	308.955	997	45	60	40
2013-02-26	0	5	4	1	3	2	3	1	1	3	0	0	0	1	0	0	0	0	0	0	1	302.239	991	60	60	20
2013-02-27	0	11	10	1	11	0	7	2	2	7	1	2	0	0	0	0	1	0	0	0	0	329.104	983	150	140	20
2013-02-28	1	9	8	1	7	2	7	1	1	5	0	1	2	0	0	0	1	0	0	0	0	322.388	917	120	100	20
2013-03-01	1	6	6	0	5	1	4	2	0	4	1	0	0	1	0	0	0	0	0	0	0	317.351	813	90	80	0
2013-03-02	0	6	5	1	5	1	5	1	0	5	0	0	0	0	0	0	0	0	0	1	0	303.918	811	75	100	20
2013-03-03	0	8	8	0	7	1	7	0	1	6	0	1	1	0	0	0	0	0	0	0	0	342.537	837	120	120	0
2013-03-04	0	6	6	0	6	0	1	3	2	1	3	2	0	0	0	0	0	0	0	0	0	345.896	908	90	20	0
2013-03-05	0	7	6	1	6	1	2	2	3	2	2	2	0	0	0	0	0	0	0	0	1	277.052	778	90	40	20
2013-03-06	0	7	6	1	6	1	5	1	1	5	0	1	0	0	0	0	0	0	0	1	0	265.299	734	90	100	20
2013-03-07	0	9	9	0	6	3	3	4	2	1	3	2	2	1	0	0	0	0	0	0	0	307.276	852	135	20	0
2013-03-08	0	4	4	0	3	1	2	2	0	2	1	0	0	1	0	0	0	0	0	0	0	359.328	734	60	40	0
2013-03-09	1	9	9	0	9	0	4	4	1	4	4	1	0	0	0	0	0	0	0	0	0	372.761	778	135	80	0
2013-03-10	1	6	6	0	4	2	3	2	1	2	1	1	1	1	0	0	0	0	0	0	0	342.537	704	90	40	0
2013-03-11	0	6	5	1	5	1	3	0	3	3	0	2	0	0	0	0	0	0	0	0	1	292.164	675	75	60	20
2013-03-12	0	3	2	1	2	1	2	1	0	1	0	0	1	0	0	0	1	0	0	0	0	283.769	675	30	20	20
2013-03-13	1	4	4	0	1	3	4	0	0	1	0	0	3	0	0	0	0	0	0	0	0	298.881	734	60	20	0
2013-03-14	0	4	4	0	1	3	2	0	2	1	0	0	1	0	2	0	0	0	0	0	0	327.425	837	60	20	0
2013-03-15	0	4	3	1	3	1	1	1	2	1	0	2	0	0	0	0	0	0	0	1	0	349.254	704	45	20	20
2013-03-16	2	5	5	0	5	0	3	0	2	3	0	2	0	0	0	0	0	0	0	0	0	293.843	601	75	60	0
2013-03-17	2	4	4	0	4	0	2	2	0	2	2	0	0	0	0	0	0	0	0	0	0	327.425	734	60	40	0
2013-03-18	1	6	6	0	4	2	4	1	1	2	1	1	2	0	0	0	0	0	0	0	0	292.164	749	90	40	0
2013-03-19	0	7	7	0	7	0	5	1	1	5	1	1	0	0	0	0	0	0	0	0	0	258.582	690	105	100	0
2013-03-20	0	4	4	0	4	0	3	1	0	3	1	0	0	0	0	0	0	0	0	0	0	253.545	758	60	60	0
2013-03-21	1	5	3	2	5	0	1	2	2	1	2	0	0	0	0	0	0	2	0	0	0	285.448	804	45	20	40
2013-03-22	3	3	3	0	2	1	3	0	0	2	0	0	1	0	0	0	0	0	0	0	0	312.313	599	45	40	0
2013-03-23	1	1	0	1	0	1	0	0	1	0	0	0	0	0	0	0	0	0	0	0	1	282.09	660	0	0	20
2013-03-24	0	1	1	0	1	0	0	1	0	0	1	0	0	0	0	0	0	0	0	0	0	263.619	704	15	0	0
2013-03-25	0	7	7	0	5	2	3	4	0	2	3	0	1	1	0	0	0	0	0	0	0	256.903	630	105	40	0
2013-03-26	0	3	3	0	3	0	2	1	0	2	1	0	0	0	0	0	0	0	0	0	0	250.187	571	45	40	0
2013-03-27	0	5	4	1	3	2	1	4	0	1	2	0	0	1	0	0	0	0	0	1	0	248.507	675	60	20	20
2013-03-28	0	8	8	0	7	1	4	3	1	4	2	1	0	1	0	0	0	0	0	0	0	251.866	586	120	80	0
2013-03-29	0	5	4	1	3	2	4	0	1	3	0	0	1	0	0	0	0	0	0	0	1	295.522	690	60	60	20
2013-03-30	0	5	4	1	4	1	2	2	1	2	2	0	0	0	0	0	0	0	0	0	1	255.224	630	60	40	20
2013-03-31	0	4	2	2	2	2	1	2	1	1	0	1	0	0	0	0	0	0	0	2	0	268.657	704	30	20	40
2013-04-01	0	6	6	0	5	1	4	2	0	3	2	0	1	0	0	0	0	0	0	0	0	250.187	571	90	60	0
2013-04-02	0	7	7	0	7	0	5	2	0	5	2	0	0	0	0	0	0	0	0	0	0	240.112	630	105	100	0
2013-04-03	2	5	5	0	4	1	1	2	2	1	1	2	0	1	0	0	0	0	0	0	0	233.396	764	75	20	0
2013-04-04	1	1	1	0	1	0	0	0	1	0	0	1	0	0	0	0	0	0	0	0	0	219.963	734	15	0	0
2013-04-05	1	4	4	0	4	0	3	1	0	3	1	0	0	0	0	0	0	0	0	0	0	268.657	852	60	60	0
2013-04-06	1	3	3	0	1	2	2	1	0	1	0	0	1	1	0	0	0	0	0	0	0	225	704	45	20	0
2013-04-07	0	1	1	0	0	1	1	0	0	0	0	0	1	0	0	0	0	0	0	0	0	235.075	690	15	0	0
2013-04-08	1	3	3	0	3	0	2	1	0	2	1	0	0	0	0	0	0	0	0	0	0	251.866	749	45	40	0
2013-04-09	1	2	1	1	1	1	1	1	0	1	0	0	0	0	0	0	0	0	0	1	0	196.455	823	15	20	20
2013-04-10	0	5	2	3	2	3	2	1	2	2	0	0	0	0	0	0	0	0	0	1	2	196.455	586	30	40	60
2013-04-11	1	4	4	0	4	0	3	1	0	3	1	0	0	0	0	0	0	0	0	0	0	198.134	675	60	60	0
2013-04-12	0	4	4	0	1	3	1	2	1	0	0	1	1	2	0	0	0	0	0	0	0	198.134	527	60	0	0
2013-04-13	0	2	2	0	2	0	1	1	0	1	1	0	0	0	0	0	0	0	0	0	0	231.716	662	30	20	0
2013-04-14	2	2	1	1	1	1	1	0	1	1	0	0	0	0	0	0	0	0	0	0	1	194.776	757	15	20	20
2013-04-15	0	1	1	0	1	0	0	0	1	0	0	1	0	0	0	0	0	0	0	0	0	184.701	669	15	0	0
2013-04-16	2	5	4	1	2	3	3	2	0	2	0	0	1	1	0	0	0	0	0	1	0	194.776	596	60	40	20
2013-04-17	1	3	3	0	3	0	2	1	0	2	1	0	0	0	0	0	0	0	0	0	0	181.343	597	45	40	0
2013-04-18	2	2	2	0	2	0	1	1	0	1	1	0	0	0	0	0	0	0	0	0	0	193.097	628	30	20	0
2013-04-19	0	3	3	0	1	2	2	1	0	1	0	0	1	1	0	0	0	0	0	0	0	228.358	511	45	20	0
2013-04-20	1	1	0	1	0	1	0	1	0	0	0	0	0	0	0	0	0	0	0	1	0	199.813	508	0	0	20
2013-04-21	1	0	0	0	0	0	0	0	0	0	0	0	0	0	0	0	0	0	0	0	0	206.53	494	0	0	0
2013-04-22	1	4	3	1	1	3	1	1	2	0	0	1	1	1	0	0	0	0	0	0	1	203.172	730	45	0	20
2013-04-23	1	4	4	0	4	0	4	0	0	4	0	0	0	0	0	0	0	0	0	0	0	188.06	666	60	80	0
2013-04-24	0	3	3	0	3	0	3	0	0	3	0	0	0	0	0	0	0	0	0	0	0	181.343	633	45	60	0
2013-04-25	0	4	4	0	4	0	4	0	0	4	0	0	0	0	0	0	0	0	0	0	0	159.515	663	60	80	0
2013-04-26	2	2	2	0	2	0	1	1	0	1	1	0	0	0	0	0	0	0	0	0	0	162.873	527	30	20	0
2013-04-27	1	3	3	0	3	0	1	1	1	1	1	1	0	0	0	0	0	0	0	0	0	216.604	350	45	20	0
2013-04-28	0	3	3	0	3	0	2	1	0	2	1	0	0	0	0	0	0	0	0	0	0	189.739	483	45	40	0
2013-04-29	1	7	7	0	7	0	5	1	1	5	1	1	0	0	0	0	0	0	0	0	0	184.701	409	105	100	0
2013-04-30	1	0	0	0	0	0	0	0	0	0	0	0	0	0	0	0	0	0	0	0	0	199.813	497	0	0	0
2013-05-01	2	5	4	1	4	1	3	1	1	3	1	0	0	0	0	0	0	0	0	0	1	166.231	510	60	60	20
2013-05-02	8	6	6	0	6	0	4	2	0	4	2	0	0	0	0	0	0	0	0	0	0	169.59	494	90	80	0
2013-05-03	1	2	2	0	1	1	2	0	0	1	0	0	1	0	0	0	0	0	0	0	0	211.567	396	30	20	0
2013-05-04	2	2	2	0	2	0	1	1	0	1	1	0	0	0	0	0	0	0	0	0	0	225	396	30	20	0
2013-05-05	1	4	4	0	3	1	2	2	0	1	2	0	1	0	0	0	0	0	0	0	0	191.418	388	60	20	0
2013-05-06	1	2	2	0	2	0	1	1	0	1	1	0	0	0	0	0	0	0	0	0	0	176.306	396	30	20	0
2013-05-07	0	1	1	0	1	0	1	0	0	1	0	0	0	0	0	0	0	0	0	0	0	181.343	461	15	20	0
2013-05-08	0	5	5	0	4	1	2	3	0	2	2	0	0	1	0	0	0	0	0	0	0	172.948
2013-05-09	1	4	3	1	3	1	1	2	1	1	1	1	0	0	0	0	0	0	0	1	0	161.194
2013-05-10	2	2	1	1	1	1	1	0	1	1	0	0	0	0	0	0	0	0	0	0	1	183.022
Total	243	2695	1865	830	2046	649	1477	661	557	1185	298	121	159	80	22	14	110	318	119	173	96	2938
Percent	0.0827093	0.917291	0.634786	0.282505	0.696392	0.220899	0.502723	0.224983	0.189585	0.403336	0.10143	0.0411845	0.0541184	0.0272294	0.00748809	0.00476515	0.0374404	0.108237	0.0405037	0.0588836	0.0326753
Correl	0.212575	0.6874	0.762643	0.549351	0.677131	0.665759	0.665394	0.667852	0.450649	0.689024	0.655163	0.541962	0.61629	0.511425	0.254351	0.321619	0.545215	0.350956	0.410968	0.587485	0.27686		0.683075
	Irrelevant	Relevant	Infection	Awareness	Self	Other	High	Medium	Low	RISH	RISM	RISL	RIOH	RIOM	RIOL	RASH	RASM	RASL	RAOH	RAOM	RAOL	ILI
																		0.935921

## Sheet: CodeData
Code	Label	Column
0	Irrelevant	2
546	RISH	11
714	RISM	12
798	RISL	13
858	RIOH	14
1122	RIOM	15
1254	RIOL	16
910	RASH	17
1190	RASM	18
1330	RASL	19
1430	RAOH	20
1870	RAOM	21
2090	RAOL	22

## Sheet: SatSCAN Data
Date	Latitude	Longitude	Weight
10/15/2012	40.918	-74.152	0.689
10/15/2012	40.712	-74.011	0.545
10/15/2012	40.741	-74.002	0.351
10/15/2012	40.863	-74.197	0.545
10/15/2012	40.71	-73.357	0.545
10/15/2012	40.729	-74.199	0.689
10/15/2012	40.661	-74.123	0.545
10/15/2012	40.8	-73.961	0.689
10/16/2012	40.565	-74.111	0.655
10/16/2012	40.518	-74.483	0.351
10/16/2012	41.109	-74.15	0.689
10/16/2012	40.692	-74.174	0.277
10/16/2012	40.697	-73.98	0.351
10/16/2012	40.965	-74.068	0.351
10/16/2012	40.863	-73.888	0.689
10/16/2012	40.734	-73.992	0.351
10/16/2012	40.886	-74.047	0.689
10/16/2012	40.794	-73.253	0.351
10/16/2012	40.651	-73.871	0.689
10/16/2012	40.708	-73.795	0.689
10/16/2012	40.748	-73.978	0.277
10/16/2012	40.732	-74.15	0.351
10/17/2012	40.928	-73.981	0.351
10/17/2012	40.951	-74.175	0.655
10/17/2012	40.71	-74.212	0.351
10/17/2012	40.752	-73.99	0.351
10/17/2012	40.764	-73.977	0.351
10/17/2012	40.781	-73.977	0.351
10/17/2012	40.745	-74.247	0.351
10/17/2012	40.526	-74.287	0.689
10/17/2012	40.781	-73.977	0.351
10/17/2012	40.787	-73.954	0.351
10/17/2012	40.788	-73.947	0.689
10/17/2012	40.799	-74.488	0.277
10/17/2012	40.77	-73.832	0.689
10/17/2012	40.807	-74.16	0.689
10/18/2012	40.782	-74.001	0.689
10/18/2012	40.697	-73.98	0.689
10/18/2012	40.521	-74.279	0.351
10/18/2012	40.861	-73.148	0.655
10/18/2012	40.807	-73.962	0.351
10/18/2012	40.6	-73.756	0.587
10/18/2012	41.109	-74.151	0.689
10/18/2012	41.109	-74.151	0.689
10/18/2012	40.697	-73.98	0.351
10/18/2012	40.781	-73.977	0.351
10/18/2012	40.697	-73.98	0.689
10/18/2012	40.813	-73.982	0.351
10/19/2012	40.899	-73.088	0.277
10/19/2012	40.855	-73.122	0.689
10/19/2012	40.616	-74.158	0.277
10/19/2012	40.756	-73.986	0.351
10/19/2012	40.704	-74.013	0.689
10/19/2012	40.708	-74.098	0.655
10/19/2012	40.714	-74.006	0.277
10/20/2012	40.933	-73.044	0.351
10/20/2012	40.6	-73.984	0.277
10/20/2012	40.763	-73.871	0.689
10/21/2012	40.714	-74.006	0.277
10/21/2012	40.697	-73.98	0.689
10/21/2012	40.847	-73.935	0.689
10/21/2012	40.697	-73.98	0.689
10/22/2012	40.683	-73.777	0.689
10/22/2012	40.8	-73.967	0.689
10/22/2012	40.829	-73.946	0.511
10/22/2012	40.749	-73.877	0.689
10/22/2012	40.644	-74.022	0.351
10/22/2012	40.914	-73.131	0.655
10/22/2012	40.798	-73.937	0.689
10/22/2012	40.809	-73.96	0.351
10/22/2012	40.699	-73.828	0.689
10/23/2012	41.072	-73.52	0.689
10/23/2012	40.645	-74.022	0.689
10/23/2012	40.759	-73.706	0.277
10/23/2012	40.73	-73.998	0.277
10/23/2012	40.714	-74.006	0.277
10/23/2012	40.81	-73.961	0.277
10/23/2012	40.781	-72.863	0.351
10/23/2012	40.662	-73.994	0.254
10/23/2012	40.748	-74.12	0.689
10/23/2012	40.651	-73.871	0.351
10/23/2012	40.763	-73.92	0.254
10/24/2012	40.857	-73.843	0.277
10/24/2012	40.896	-73.86	0.689
10/24/2012	40.839	-74.464	0.351
10/24/2012	40.773	-74.239	0.689
10/24/2012	40.756	-73.729	0.351
10/24/2012	40.74	-73.759	0.351
10/24/2012	40.827	-73.501	0.351
10/24/2012	40.891	-73.902	0.351
10/24/2012	41.083	-74.154	0.351
10/24/2012	40.872	-73.902	0.277
10/24/2012	40.592	-74.084	0.351
10/24/2012	40.781	-73.977	0.277
10/24/2012	40.559	-74.132	0.351
10/25/2012	41.053	-73.534	0.689
10/25/2012	40.735	-74.039	0.689
10/25/2012	40.743	-74.003	0.351
10/25/2012	40.709	-74.01	0.277
10/25/2012	40.992	-73.963	0.689
10/25/2012	40.716	-73.885	0.655
10/25/2012	40.781	-73.977	0.689
10/25/2012	40.501	-74.46	0.277
10/25/2012	40.655	-74.137	0.351
10/25/2012	40.655	-74.138	0.351
10/25/2012	40.655	-74.138	0.351
10/26/2012	40.712	-73.95	0.689
10/26/2012	40.781	-73.977	0.351
10/26/2012	40.697	-73.98	0.351
10/26/2012	40.697	-73.98	0.689
10/26/2012	40.989	-73.778	0.689
10/26/2012	40.865	-73.928	0.689
10/27/2012	40.646	-73.974	0.655
10/27/2012	40.791	-73.961	0.689
10/27/2012	41.105	-74.148	0.351
10/27/2012	40.776	-73.985	0.689
10/27/2012	40.777	-73.983	0.689
10/27/2012	40.714	-73.573	0.351
10/28/2012	40.557	-74.312	0.277
10/28/2012	40.697	-73.98	0.351
10/28/2012	40.96	-73.883	0.689
10/29/2012	40.781	-73.977	0.689
10/29/2012	40.73	-74.254	0.351
10/29/2012	40.731	-73.158	0.542
10/29/2012	40.756	-73.969	0.689
10/29/2012	40.83	-73.942	0.689
10/30/2012	40.847	-73.937	0.689
10/30/2012	40.83	-73.942	0.689
10/30/2012	40.83	-73.942	0.689
10/30/2012	40.773	-73.957	0.655
10/30/2012	40.664	-73.928	0.655
10/30/2012	40.875	-74.03	0.689
10/31/2012	40.751	-73.514	0.689
10/31/2012	40.847	-73.937	0.689
10/31/2012	40.651	-73.871	0.689
10/31/2012	40.781	-73.977	0.689
10/31/2012	40.909	-73.127	0.689
11/2/2012	40.838	-73.945	0.689
11/2/2012	40.914	-74.144	0.689
11/2/2012	40.651	-73.871	0.689
11/2/2012	40.863	-74.437	0.689
11/2/2012	40.689	-73.838	0.411
11/2/2012	40.694	-73.845	0.689
11/2/2012	41.055	-73.528	0.351
11/2/2012	40.694	-73.845	0.689
11/2/2012	40.885	-73.909	0.689
11/3/2012	40.621	-74.549	0.655
11/3/2012	40.712	-73.964	0.689
11/3/2012	40.75	-73.977	0.689
11/3/2012	40.849	-73.941	0.351
11/3/2012	40.865	-73.924	0.511
11/4/2012	40.851	-73.037	0.351
11/4/2012	40.753	-73.967	0.277
11/4/2012	40.915	-73.121	0.351
11/4/2012	40.704	-73.709	0.254
11/4/2012	40.781	-73.957	0.616
11/4/2012	40.74	-73.851	0.689
11/4/2012	40.93	-73.752	0.689
11/4/2012	40.874	-73.876	0.689
11/5/2012	40.909	-73.126	0.689
11/5/2012	40.74	-73.851	0.689
11/5/2012	40.703	-73.909	0.689
11/5/2012	40.74	-73.851	0.689
11/5/2012	40.752	-74.229	0.689
11/5/2012	40.717	-74.006	0.351
11/5/2012	40.697	-73.98	0.689
11/5/2012	40.74	-73.851	0.587
11/5/2012	40.74	-73.851	0.689
11/6/2012	40.77	-73.953	0.587
11/6/2012	40.664	-73.891	0.689
11/6/2012	40.731	-73.991	0.351
11/6/2012	40.602	-73.972	0.689
11/6/2012	40.741	-73.852	0.689
11/8/2012	40.73	-73.998	0.351
11/8/2012	40.755	-73.977	0.351
11/8/2012	40.683	-73.782	0.351
11/8/2012	40.781	-73.977	0.689
11/9/2012	41.067	-73.544	0.689
11/9/2012	40.859	-74.414	0.351
11/9/2012	40.722	-74	0.351
11/9/2012	40.577	-74.167	0.689
11/9/2012	40.76	-73.98	0.351
11/9/2012	40.603	-74.172	0.689
11/9/2012	40.682	-73.962	0.655
11/10/2012	40.766	-73.015	0.689
11/10/2012	40.756	-73.893	0.689
11/10/2012	40.736	-73.862	0.689
11/10/2012	40.912	-73.779	0.689
11/11/2012	40.8	-73.963	0.689
11/11/2012	40.799	-73.972	0.689
11/11/2012	40.727	-74.154	0.351
11/12/2012	40.461	-74.4	0.351
11/12/2012	40.913	-73.891	0.689
11/12/2012	40.781	-73.977	0.351
11/12/2012	40.721	-73.948	0.689
11/12/2012	40.847	-73.937	0.689
11/12/2012	40.797	-74.121	0.351
11/12/2012	40.753	-73.968	0.689
11/12/2012	40.679	-73.965	0.655
11/12/2012	40.76	-73.83	0.351
11/12/2012	40.835	-74.088	0.277
11/12/2012	40.782	-73.951	0.351
11/13/2012	40.664	-74.229	0.689
11/13/2012	40.768	-72.991	0.689
11/13/2012	40.847	-73.937	0.689
11/13/2012	40.722	-73.995	0.277
11/13/2012	40.757	-73.976	0.351
11/13/2012	40.742	-74.175	0.351
11/13/2012	40.651	-73.871	0.689
11/13/2012	40.881	-73.856	0.277
11/13/2012	40.686	-73.918	0.689
11/13/2012	40.697	-73.98	0.689
11/13/2012	40.697	-73.98	0.689
11/13/2012	40.694	-74.245	0.689
11/14/2012	40.659	-73.949	0.689
11/14/2012	40.781	-73.977	0.351
11/14/2012	40.769	-73.989	0.655
11/14/2012	40.673	-73.391	0.351
11/14/2012	40.642	-74.016	0.689
11/14/2012	40.728	-74.165	0.689
11/14/2012	40.592	-74.092	0.655
11/14/2012	41.042	-73.761	0.689
11/15/2012	40.839	-73.878	0.351
11/15/2012	40.764	-73.98	0.351
11/15/2012	40.831	-73.927	0.689
11/15/2012	40.715	-74.218	0.351
11/15/2012	40.714	-74.006	0.277
11/15/2012	40.908	-72.858	0.689
11/15/2012	40.806	-74.019	0.351
11/15/2012	40.778	-73.958	0.689
11/16/2012	40.778	-73.905	0.689
11/16/2012	40.845	-73.941	0.689
11/16/2012	40.691	-73.94	0.689
11/16/2012	40.703	-73.253	0.351
11/16/2012	40.908	-73.125	0.351
11/16/2012	40.629	-73.92	0.689
11/16/2012	40.876	-74.033	0.655
11/16/2012	40.778	-73.958	0.616
11/17/2012	40.565	-74.147	0.655
11/18/2012	40.698	-73.79	0.689
11/18/2012	40.989	-74.32	0.351
11/18/2012	40.753	-74.416	0.351
11/18/2012	40.661	-74.224	0.351
11/18/2012	40.7	-73.021	0.351
11/18/2012	40.738	-73.782	0.689
11/19/2012	41.042	-73.761	0.689
11/19/2012	40.717	-73.949	0.689
11/19/2012	40.697	-73.98	0.277
11/19/2012	40.5	-74.427	0.351
11/19/2012	40.596	-73.973	0.689
11/19/2012	40.786	-74.002	0.689
11/19/2012	40.854	-73.94	0.351
11/19/2012	40.596	-73.973	0.689
11/20/2012	40.697	-73.98	0.689
11/20/2012	40.781	-73.977	0.351
11/20/2012	40.765	-73.984	0.351
11/20/2012	40.742	-73.829	0.351
11/20/2012	41.115	-74.158	0.689
11/20/2012	40.877	-74.692	0.351
11/20/2012	40.762	-73.989	0.351
11/20/2012	40.728	-73.985	0.689
11/20/2012	40.88	-73.899	0.689
11/20/2012	40.88	-73.899	0.689
11/21/2012	40.697	-73.98	0.689
11/21/2012	40.598	-74.436	0.689
11/22/2012	40.662	-74.195	0.689
11/22/2012	40.847	-73.937	0.689
11/22/2012	41.092	-74.036	0.616
11/22/2012	40.823	-73.914	0.689
11/22/2012	40.502	-74.245	0.277
11/23/2012	40.768	-73.99	0.351
11/23/2012	40.844	-74	0.351
11/23/2012	40.662	-73.705	0.689
11/23/2012	40.662	-73.705	0.689
11/23/2012	40.598	-74.436	0.351
11/23/2012	40.751	-73.867	0.511
11/24/2012	40.751	-73.867	0.616
11/24/2012	40.768	-73.303	0.542
11/24/2012	40.58	-74.162	0.616
11/24/2012	40.818	-73.958	0.689
11/24/2012	40.801	-73.484	0.351
11/24/2012	40.773	-73.96	0.351
11/24/2012	40.842	-73.888	0.542
11/24/2012	40.665	-74.224	0.689
11/24/2012	40.748	-73.6	0.689
11/25/2012	40.675	-74.119	0.689
11/25/2012	41.04	-73.601	0.689
11/25/2012	40.946	-72.968	0.689
11/25/2012	40.715	-74.069	0.351
11/25/2012	40.697	-73.98	0.689
11/25/2012	40.751	-73.935	0.689
11/25/2012	40.85	-73.927	0.689
11/25/2012	40.714	-74.006	0.351
11/25/2012	40.744	-73.59	0.689
11/25/2012	40.698	-74.407	0.655
11/25/2012	40.585	-73.716	0.655
11/26/2012	41.033	-73.775	0.351
11/26/2012	40.833	-73.881	0.689
11/26/2012	40.732	-73.981	0.351
11/26/2012	40.781	-73.977	0.689
11/26/2012	40.736	-73.99	0.689
11/26/2012	40.615	-74.238	0.351
11/26/2012	40.788	-73.497	0.351
11/26/2012	40.746	-73.999	0.587
11/26/2012	40.748	-73.6	0.689
11/26/2012	40.665	-74.12	0.351
11/27/2012	40.753	-73.706	0.689
11/27/2012	40.697	-73.98	0.277
11/27/2012	40.722	-73.719	0.655
11/27/2012	40.837	-73.905	0.689
11/27/2012	40.745	-73.932	0.689
11/27/2012	40.727	-74.07	0.655
11/27/2012	41.049	-73.701	0.616
11/27/2012	40.887	-73.857	0.689
11/27/2012	40.72	-73.855	0.689
11/27/2012	40.713	-73.835	0.689
11/27/2012	40.866	-73.922	0.689
11/27/2012	40.763	-73.976	0.351
11/27/2012	40.767	-73.985	0.322
11/27/2012	40.745	-73.594	0.689
11/27/2012	40.774	-74.132	0.351
11/28/2012	40.662	-73.484	0.351
11/28/2012	40.781	-73.977	0.351
11/28/2012	40.581	-74.229	0.616
11/28/2012	40.699	-73.959	0.277
11/29/2012	40.838	-73.906	0.689
11/29/2012	40.752	-73.425	0.689
11/29/2012	40.767	-73.985	0.689
11/29/2012	40.497	-74.474	0.689
11/29/2012	40.761	-73.931	0.689
11/29/2012	40.865	-73.923	0.689
11/29/2012	40.711	-74.004	0.689
11/29/2012	40.736	-73.98	0.689
11/29/2012	40.671	-73.988	0.277
11/29/2012	40.75	-73.301	0.689
11/29/2012	40.832	-72.925	0.616
11/29/2012	40.742	-73.983	0.655
11/29/2012	40.822	-73.991	0.689
11/29/2012	40.878	-73.833	0.689
11/30/2012	40.757	-73.858	0.689
11/30/2012	40.78	-73.984	0.277
11/30/2012	40.644	-73.989	0.351
11/30/2012	40.829	-73.907	0.689
11/30/2012	40.74	-73.793	0.689
11/30/2012	40.781	-73.977	0.655
11/30/2012	40.865	-73.923	0.587
11/30/2012	40.775	-74.614	0.689
12/1/2012	40.823	-73.974	0.351
12/1/2012	40.677	-73.977	0.351
12/1/2012	40.653	-73.518	0.689
12/1/2012	40.552	-74.324	0.689
12/2/2012	40.751	-73.591	0.689
12/2/2012	40.78	-74.179	0.351
12/3/2012	40.903	-74.062	0.689
12/3/2012	40.667	-73.766	0.689
12/3/2012	40.822	-73.99	0.689
12/3/2012	40.714	-74.006	0.277
12/3/2012	40.85	-73.934	0.689
12/3/2012	40.782	-74.779	0.277
12/4/2012	40.759	-73.963	0.542
12/4/2012	40.689	-73.922	0.689
12/4/2012	40.644	-73.581	0.277
12/4/2012	40.682	-73.947	0.689
12/4/2012	40.724	-74.533	0.689
12/4/2012	40.641	-74.079	0.689
12/4/2012	40.781	-73.977	0.351
12/4/2012	41.025	-73.777	0.655
12/4/2012	40.746	-74.256	0.351
12/4/2012	40.725	-74.186	0.689
12/4/2012	40.726	-74.069	0.511
12/5/2012	40.902	-74.062	0.689
12/5/2012	40.709	-73.91	0.689
12/5/2012	40.768	-73.93	0.689
12/5/2012	40.807	-73.962	0.689
12/5/2012	40.777	-73.95	0.351
12/5/2012	40.69	-74.002	0.351
12/5/2012	40.781	-73.977	0.351
12/5/2012	40.951	-74.138	0.351
12/5/2012	40.609	-74.138	0.351
12/5/2012	40.737	-73.991	0.655
12/5/2012	40.717	-74	0.277
12/5/2012	40.761	-73.933	0.689
12/6/2012	40.802	-73.956	0.689
12/6/2012	40.71	-74.008	0.351
12/6/2012	40.596	-73.958	0.655
12/6/2012	40.603	-73.957	0.545
12/6/2012	40.732	-73.435	0.689
12/6/2012	40.659	-74.233	0.655
12/7/2012	40.752	-73.642	0.655
12/7/2012	40.75	-73.972	0.689
12/7/2012	40.647	-73.999	0.616
12/7/2012	40.722	-74.179	0.587
12/7/2012	40.903	-74.062	0.689
12/7/2012	40.781	-73.977	0.689
12/8/2012	40.627	-73.915	0.689
12/8/2012	40.697	-73.98	0.689
12/8/2012	40.718	-73.337	0.689
12/8/2012	40.792	-72.859	0.689
12/8/2012	40.667	-73.523	0.351
12/8/2012	40.626	-73.915	0.689
12/8/2012	40.88	-74.319	0.689
12/8/2012	40.667	-74.036	0.689
12/8/2012	40.583	-74.109	0.689
12/8/2012	40.697	-73.98	0.689
12/8/2012	40.861	-73.85	0.689
12/9/2012	40.587	-74.221	0.277
12/9/2012	40.87	-73.899	0.689
12/9/2012	40.702	-73.997	0.689
12/9/2012	40.673	-73.916	0.689
12/10/2012	40.504	-74.402	0.689
12/10/2012	40.71	-73.961	0.689
12/10/2012	40.71	-74.004	0.689
12/10/2012	40.867	-73.92	0.689
12/10/2012	40.657	-74.228	0.689
12/10/2012	40.697	-73.98	0.689
12/10/2012	40.749	-73.994	0.351
12/10/2012	40.891	-74.476	0.689
12/10/2012	41.041	-73.754	0.689
12/10/2012	40.706	-74.009	0.277
12/10/2012	40.685	-73.753	0.689
12/10/2012	40.743	-73.64	0.351
12/10/2012	40.708	-74.001	0.689
12/11/2012	40.52	-74.269	0.689
12/11/2012	40.761	-73.806	0.689
12/11/2012	40.873	-74.074	0.689
12/11/2012	40.728	-74.003	0.689
12/11/2012	40.663	-73.802	0.689
12/11/2012	40.697	-73.98	0.689
12/12/2012	41.109	-73.863	0.351
12/12/2012	40.714	-73.613	0.689
12/12/2012	40.764	-73.981	0.689
12/12/2012	40.729	-73.993	0.351
12/12/2012	40.786	-73.98	0.351
12/12/2012	40.621	-73.98	0.689
12/12/2012	40.714	-73.966	0.277
12/12/2012	40.888	-72.981	0.689
12/12/2012	40.841	-73.424	0.689
12/12/2012	40.877	-73.909	0.689
12/12/2012	40.621	-73.98	0.689
12/12/2012	40.783	-72.993	0.689
12/13/2012	41.03	-73.715	0.511
12/13/2012	40.783	-73.783	0.616
12/13/2012	40.621	-73.98	0.689
12/13/2012	40.621	-73.98	0.689
12/13/2012	40.449	-74.447	0.655
12/13/2012	40.872	-73.895	0.689
12/13/2012	40.715	-74.011	0.689
12/13/2012	40.796	-73.692	0.689
12/13/2012	40.695	-74.094	0.689
12/13/2012	40.781	-73.977	0.587
12/13/2012	40.824	-74.794	0.542
12/14/2012	40.747	-74.033	0.351
12/14/2012	40.824	-73.946	0.689
12/14/2012	40.712	-73.985	0.689
12/14/2012	40.714	-74.075	0.689
12/14/2012	40.924	-74.045	0.689
12/14/2012	40.882	-73.947	0.689
12/14/2012	40.695	-73.931	0.616
12/14/2012	40.862	-73.864	0.689
12/15/2012	40.858	-73.904	0.689
12/15/2012	40.497	-74.447	0.689
12/15/2012	40.7	-73.923	0.689
12/15/2012	40.765	-73.981	0.689
12/15/2012	40.802	-73.956	0.689
12/15/2012	40.735	-73.984	0.689
12/15/2012	40.722	-74.163	0.689
12/15/2012	40.734	-73.984	0.689
12/15/2012	40.939	-74.271	0.689
12/15/2012	40.8	-73.93	0.689
12/15/2012	41.011	-74.165	0.351
12/15/2012	40.826	-73.59	0.689
12/15/2012	40.759	-74.217	0.689
12/15/2012	40.939	-72.88	0.689
12/15/2012	40.673	-73.916	0.689
12/16/2012	40.697	-73.98	0.689
12/16/2012	40.705	-73.523	0.689
12/16/2012	40.673	-73.916	0.655
12/16/2012	40.794	-74.15	0.689
12/16/2012	40.757	-73.92	0.689
12/16/2012	40.866	-73.928	0.689
12/16/2012	40.829	-74.139	0.689
12/16/2012	40.781	-73.948	0.689
12/16/2012	41.074	-73.848	0.689
12/17/2012	40.863	-73.923	0.689
12/17/2012	40.748	-73.977	0.689
12/17/2012	40.755	-73.975	0.689
12/17/2012	40.781	-73.977	0.689
12/17/2012	40.716	-74.041	0.511
12/17/2012	40.856	-73.972	0.689
12/17/2012	40.786	-74.02	0.689
12/17/2012	40.697	-73.98	0.689
12/17/2012	40.729	-73.999	0.689
12/17/2012	40.746	-73.976	0.689
12/18/2012	40.68	-73.926	0.689
12/18/2012	40.728	-73.985	0.689
12/18/2012	40.711	-73.621	0.689
12/18/2012	40.913	-73.908	0.689
12/18/2012	40.673	-74.233	0.587
12/18/2012	40.501	-74.659	0.689
12/18/2012	40.946	-72.966	0.587
12/18/2012	40.616	-73.99	0.689
12/18/2012	40.714	-74.015	0.616
12/18/2012	40.667	-73.455	0.351
12/18/2012	40.69	-73.378	0.616
12/18/2012	40.887	-73.862	0.616
12/18/2012	40.692	-73.967	0.689
12/18/2012	40.644	-74.826	0.655
12/18/2012	40.74	-73.822	0.689
12/18/2012	40.684	-73.752	0.689
12/18/2012	40.745	-73.859	0.689
12/18/2012	40.729	-73.999	0.351
12/18/2012	40.874	-74.216	0.351
12/19/2012	40.838	-74.113	0.277
12/19/2012	40.759	-73.979	0.351
12/19/2012	40.697	-73.98	0.689
12/19/2012	40.685	-73.753	0.689
12/19/2012	41.082	-73.863	0.689
12/19/2012	40.685	-73.753	0.689
12/19/2012	41.111	-73.761	0.689
12/19/2012	40.685	-73.753	0.689
12/19/2012	40.851	-74.171	0.545
12/19/2012	40.746	-73.976	0.689
12/19/2012	40.801	-73.943	0.616
12/19/2012	40.851	-74.171	0.689
12/20/2012	40.756	-73.015	0.616
12/20/2012	40.746	-74.046	0.689
12/20/2012	40.697	-73.98	0.277
12/20/2012	40.788	-73.759	0.689
12/20/2012	40.706	-73.833	0.511
12/20/2012	40.71	-74.115	0.616
12/20/2012	40.672	-73.972	0.689
12/20/2012	40.705	-73.758	0.689
12/20/2012	40.569	-74.426	0.689
12/20/2012	40.767	-73.02	0.411
12/20/2012	40.899	-73.818	0.616
12/20/2012	40.781	-73.977	0.616
12/20/2012	40.728	-73.985	0.689
12/20/2012	40.697	-73.98	0.689
12/20/2012	40.753	-73.994	0.542
12/21/2012	40.848	-74.726	0.689
12/21/2012	40.84	-74.513	0.689
12/21/2012	41.083	-73.862	0.689
12/21/2012	40.745	-73.951	0.689
12/21/2012	40.786	-73.952	0.351
12/21/2012	40.751	-73.991	0.616
12/21/2012	40.651	-73.871	0.689
12/21/2012	40.726	-73.353	0.616
12/21/2012	40.636	-74.152	0.511
12/21/2012	40.999	-73.677	0.689
12/21/2012	40.744	-73.688	0.689
12/21/2012	40.861	-73.857	0.689
12/21/2012	40.745	-73.859	0.689
12/22/2012	40.842	-73.87	0.351
12/22/2012	40.852	-73.903	0.689
12/22/2012	40.697	-73.98	0.689
12/22/2012	40.781	-73.977	0.511
12/22/2012	40.677	-74.457	0.689
12/22/2012	40.775	-73.953	0.689
12/22/2012	40.862	-73.908	0.689
12/22/2012	40.612	-74.163	0.689
12/23/2012	40.954	-72.988	0.689
12/23/2012	40.953	-72.988	0.689
12/23/2012	41.056	-74.269	0.689
12/23/2012	41.084	-73.534	0.616
12/23/2012	40.622	-74.443	0.587
12/23/2012	40.519	-74.422	0.689
12/23/2012	40.519	-74.422	0.545
12/23/2012	41.056	-74.269	0.689
12/23/2012	40.728	-73.901	0.616
12/23/2012	40.802	-74.214	0.689
12/24/2012	40.697	-73.98	0.616
12/24/2012	40.692	-73.906	0.689
12/24/2012	40.674	-74.212	0.689
12/24/2012	40.702	-73.319	0.689
12/24/2012	40.646	-73.795	0.689
12/24/2012	40.65	-73.638	0.689
12/24/2012	40.776	-73.324	0.689
12/24/2012	40.818	-74.206	0.689
12/24/2012	40.812	-73.954	0.689
12/24/2012	40.812	-73.955	0.689
12/25/2012	40.829	-73.86	0.689
12/25/2012	40.828	-73.227	0.689
12/25/2012	40.745	-73.918	0.689
12/25/2012	40.733	-74.063	0.511
12/25/2012	40.875	-74.549	0.655
12/25/2012	40.607	-74.274	0.689
12/25/2012	40.697	-73.98	0.689
12/25/2012	40.901	-73.832	0.254
12/26/2012	40.916	-73.889	0.689
12/26/2012	40.722	-74.049	0.689
12/26/2012	40.653	-73.897	0.689
12/26/2012	40.588	-73.952	0.689
12/26/2012	40.706	-73.865	0.689
12/26/2012	40.645	-73.962	0.277
12/26/2012	40.916	-73.896	0.689
12/26/2012	40.758	-73.681	0.689
12/26/2012	40.781	-73.977	0.689
12/26/2012	40.697	-73.98	0.545
12/26/2012	40.811	-73.63	0.616
12/26/2012	40.636	-73.722	0.616
12/26/2012	40.62	-74	0.689
12/26/2012	40.62	-74	0.689
12/26/2012	40.781	-73.977	0.689
12/26/2012	41.063	-74.013	0.689
12/27/2012	40.919	-74.007	0.542
12/27/2012	40.65	-73.971	0.689
12/27/2012	40.881	-73.157	0.351
12/27/2012	40.697	-73.98	0.689
12/27/2012	40.93	-74.089	0.689
12/27/2012	40.992	-73.991	0.254
12/27/2012	40.647	-73.961	0.616
12/27/2012	40.687	-73.502	0.689
12/27/2012	40.87	-73.899	0.689
12/27/2012	40.697	-73.98	0.689
12/27/2012	40.781	-73.977	0.616
12/27/2012	40.771	-73.959	0.587
12/27/2012	40.585	-73.657	0.689
12/27/2012	40.785	-73.972	0.277
12/27/2012	40.752	-73.92	0.689
12/28/2012	40.675	-74.216	0.689
12/28/2012	40.675	-74.216	0.689
12/28/2012	40.879	-73.875	0.616
12/28/2012	40.697	-73.98	0.655
12/28/2012	40.76	-73.988	0.689
12/28/2012	40.85	-73.911	0.689
12/28/2012	40.697	-73.665	0.655
12/28/2012	40.855	-73.904	0.655
12/28/2012	40.781	-73.977	0.689
12/28/2012	40.659	-74.209	0.351
12/28/2012	40.66	-73.9	0.689
12/28/2012	41.082	-73.863	0.616
12/28/2012	40.758	-74.045	0.689
12/28/2012	40.74	-73.983	0.689
12/28/2012	40.994	-74.541	0.587
12/28/2012	40.62	-74	0.689
12/28/2012	40.946	-73.122	0.689
12/28/2012	41.025	-74.242	0.545
12/28/2012	40.758	-74.046	0.689
12/28/2012	40.915	-74.187	0.655
12/28/2012	40.857	-74.066	0.655
12/28/2012	40.755	-73.974	0.511
12/28/2012	40.774	-73.986	0.689
12/29/2012	40.781	-73.977	0.655
12/29/2012	41.046	-73.519	0.689
12/29/2012	40.767	-73.894	0.542
12/29/2012	40.83	-73.86	0.616
12/29/2012	40.862	-73.921	0.689
12/29/2012	41.104	-73.433	0.689
12/29/2012	40.731	-74.182	0.689
12/29/2012	40.835	-74.178	0.689
12/29/2012	40.723	-73.996	0.655
12/29/2012	40.575	-74.223	0.655
12/29/2012	40.863	-74.019	0.587
12/29/2012	40.762	-73.858	0.655
12/29/2012	40.664	-73.63	0.655
12/29/2012	40.464	-74.468	0.689
12/29/2012	40.94	-73.826	0.689
12/29/2012	40.641	-74.012	0.689
12/29/2012	40.724	-73.954	0.351
12/29/2012	40.746	-73.959	0.689
12/29/2012	40.697	-73.98	0.689
12/29/2012	40.641	-74.013	0.689
12/29/2012	40.662	-74.346	0.655
12/30/2012	40.931	-73.008	0.689
12/30/2012	40.802	-74.013	0.616
12/30/2012	40.874	-73.875	0.616
12/30/2012	40.719	-73.327	0.616
12/30/2012	40.95	-72.932	0.351
12/30/2012	40.835	-73.862	0.542
12/30/2012	40.74	-73.755	0.689
12/30/2012	40.875	-73.884	0.689
12/30/2012	40.629	-74.16	0.689
12/30/2012	40.786	-74.02	0.689
12/31/2012	40.781	-73.977	0.689
12/31/2012	40.87	-72.984	0.689
12/31/2012	40.625	-74.262	0.689
12/31/2012	40.789	-73.974	0.542
12/31/2012	40.907	-73.827	0.616
12/31/2012	40.921	-73.852	0.689
12/31/2012	40.739	-73.855	0.689
12/31/2012	40.72	-73.99	0.616
12/31/2012	40.76	-73.786	0.689
12/31/2012	40.657	-74.129	0.689
12/31/2012	40.678	-73.953	0.689
12/31/2012	40.744	-74.235	0.351
12/31/2012	40.835	-74.235	0.616
12/31/2012	40.634	-74.096	0.689
12/31/2012	40.662	-73.705	0.689
12/31/2012	40.634	-74.096	0.689
12/31/2012	40.756	-73.788	0.689
12/31/2012	40.726	-74.004	0.689
12/31/2012	40.804	-73.956	0.689
1/1/2013	40.573	-74.458	0.689
1/1/2013	40.765	-73.924	0.587
1/1/2013	40.726	-74.004	0.689
1/1/2013	41.026	-73.77	0.689
1/1/2013	40.83	-73.86	0.616
1/1/2013	41	-73.681	0.689
1/1/2013	40.697	-73.952	0.689
1/1/2013	40.773	-73.507	0.616
1/1/2013	40.624	-74.023	0.616
1/1/2013	40.855	-73.928	0.689
1/1/2013	40.781	-73.977	0.277
1/1/2013	40.847	-73.107	0.689
1/1/2013	40.585	-74.446	0.689
1/1/2013	40.697	-73.98	0.542
1/1/2013	40.745	-73.951	0.689
1/1/2013	40.687	-73.976	0.689
1/1/2013	40.94	-73.927	0.655
1/1/2013	40.688	-73.977	0.542
1/2/2013	40.711	-73.403	0.616
1/2/2013	41.096	-73.427	0.616
1/2/2013	40.831	-74.079	0.689
1/2/2013	40.751	-73.867	0.689
1/2/2013	40.966	-74.876	0.689
1/2/2013	40.832	-73.92	0.689
1/2/2013	40.688	-73.491	0.689
1/2/2013	40.793	-74.006	0.689
1/2/2013	40.673	-74.207	0.689
1/2/2013	40.502	-74.244	0.689
1/2/2013	40.479	-74.289	0.689
1/2/2013	40.872	-73.902	0.351
1/2/2013	40.952	-74.296	0.689
1/2/2013	40.782	-73.949	0.254
1/3/2013	40.931	-73.892	0.689
1/3/2013	40.955	-73.829	0.689
1/3/2013	40.78	-74.737	0.689
1/3/2013	40.75	-73.992	0.689
1/3/2013	40.697	-73.98	0.689
1/3/2013	40.67	-74.194	0.689
1/3/2013	40.832	-74.116	0.655
1/3/2013	40.781	-73.977	0.689
1/3/2013	40.837	-74.114	0.689
1/3/2013	40.781	-73.977	0.689
1/3/2013	40.736	-73.937	0.545
1/3/2013	40.931	-73.892	0.689
1/3/2013	40.76	-73.786	0.689
1/3/2013	40.526	-74.201	0.351
1/3/2013	40.776	-73.464	0.689
1/3/2013	40.651	-73.871	0.689
1/3/2013	40.898	-73.643	0.277
1/3/2013	40.943	-72.979	0.277
1/3/2013	40.726	-73.994	0.689
1/3/2013	41.049	-74.64	0.689
1/3/2013	41.072	-74.275	0.655
1/3/2013	40.715	-73.997	0.411
1/3/2013	40.739	-74.333	0.689
1/3/2013	41.102	-73.418	0.689
1/3/2013	40.868	-73.081	0.689
1/3/2013	40.718	-74.363	0.689
1/3/2013	40.585	-74.446	0.587
1/3/2013	40.806	-73.506	0.689
1/3/2013	40.716	-74.039	0.689
1/4/2013	40.766	-74.152	0.689
1/4/2013	40.755	-74.035	0.689
1/4/2013	40.781	-73.977	0.689
1/4/2013	40.65	-74.007	0.689
1/4/2013	40.65	-74.007	0.689
1/4/2013	40.735	-73.879	0.689
1/4/2013	41.108	-73.385	0.689
1/4/2013	40.545	-74.221	0.689
1/4/2013	40.748	-74.039	0.616
1/4/2013	40.699	-73.985	0.655
1/4/2013	40.688	-73.492	0.655
1/4/2013	40.792	-73.974	0.689
1/4/2013	40.732	-74.241	0.545
1/4/2013	40.76	-73.786	0.689
1/4/2013	40.789	-74.024	0.689
1/4/2013	40.651	-73.871	0.689
1/4/2013	40.78	-74.015	0.689
1/4/2013	40.697	-73.98	0.689
1/4/2013	40.697	-73.98	0.542
1/4/2013	40.76	-73.786	0.689
1/4/2013	40.929	-74.149	0.616
1/4/2013	40.739	-73.984	0.689
1/4/2013	40.969	-74.295	0.655
1/4/2013	40.781	-73.977	0.277
1/4/2013	40.697	-73.98	0.689
1/5/2013	40.8	-73.939	0.411
1/5/2013	40.776	-73.844	0.689
1/5/2013	40.869	-73.059	0.655
1/5/2013	40.762	-73.987	0.655
1/5/2013	40.708	-73.94	0.689
1/5/2013	40.691	-73.923	0.616
1/5/2013	40.721	-74.004	0.411
1/5/2013	40.719	-73.996	0.689
1/5/2013	40.76	-73.786	0.689
1/5/2013	40.943	-73.98	0.616
1/5/2013	40.732	-74.008	0.616
1/5/2013	40.66	-74.103	0.616
1/5/2013	40.747	-73.853	0.689
1/5/2013	40.667	-73.959	0.616
1/5/2013	40.786	-73.472	0.689
1/5/2013	40.815	-73.665	0.689
1/5/2013	40.781	-73.977	0.587
1/5/2013	41.069	-73.489	0.351
1/5/2013	40.728	-73.795	0.689
1/5/2013	40.81	-74.01	0.689
1/5/2013	40.85	-74.226	0.511
1/5/2013	40.943	-73.861	0.689
1/5/2013	40.781	-73.977	0.655
1/5/2013	41.115	-74.158	0.616
1/5/2013	40.948	-74.259	0.689
1/5/2013	40.746	-73.994	0.689
1/5/2013	40.745	-74.029	0.689
1/5/2013	40.959	-74.16	0.689
1/5/2013	40.781	-73.977	0.689
1/5/2013	40.571	-74.443	0.689
1/5/2013	40.868	-74.116	0.689
1/5/2013	40.732	-74.008	0.689
1/5/2013	40.797	-73.375	0.689
1/5/2013	40.851	-73.93	0.689
1/5/2013	41.115	-74.158	0.689
1/6/2013	40.744	-73.918	0.351
1/6/2013	40.686	-73.954	0.689
1/6/2013	40.697	-73.98	0.545
1/6/2013	40.765	-74.032	0.689
1/6/2013	40.693	-73.498	0.689
1/6/2013	40.872	-73.902	0.689
1/6/2013	40.742	-74.029	0.689
1/6/2013	40.872	-73.902	0.689
1/6/2013	40.69	-74.179	0.689
1/6/2013	40.796	-73.517	0.689
1/6/2013	40.781	-73.977	0.511
1/6/2013	40.783	-73.975	0.351
1/6/2013	40.76	-73.787	0.689
1/6/2013	40.464	-74.492	0.511
1/6/2013	40.651	-73.871	0.542
1/6/2013	40.651	-73.871	0.689
1/6/2013	40.867	-73.85	0.689
1/6/2013	40.744	-73.286	0.351
1/6/2013	40.719	-73.951	0.351
1/6/2013	40.957	-73.871	0.689
1/6/2013	40.677	-73.866	0.689
1/6/2013	40.802	-74.017	0.689
1/6/2013	40.911	-73.559	0.542
1/6/2013	40.722	-74.348	0.542
1/6/2013	40.781	-73.977	0.616
1/7/2013	40.717	-73.885	0.587
1/7/2013	41.05	-73.791	0.655
1/7/2013	41.05	-73.791	0.655
1/7/2013	40.751	-73.975	0.689
1/7/2013	41.05	-73.549	0.616
1/7/2013	40.689	-74.26	0.655
1/7/2013	40.779	-73.729	0.411
1/7/2013	40.78	-73.729	0.351
1/7/2013	40.781	-73.977	0.655
1/7/2013	40.799	-74.479	0.689
1/7/2013	40.876	-73.423	0.689
1/7/2013	40.773	-73.951	0.689
1/7/2013	40.718	-74.569	0.689
1/7/2013	40.781	-73.977	0.689
1/7/2013	40.651	-73.871	0.689
1/7/2013	40.748	-73.891	0.351
1/7/2013	40.733	-73.987	0.689
1/7/2013	40.952	-74.296	0.542
1/7/2013	40.662	-73.509	0.351
1/7/2013	40.806	-73.506	0.616
1/7/2013	40.827	-72.661	0.689
1/7/2013	40.827	-72.661	0.689
1/7/2013	40.697	-73.98	0.351
1/7/2013	40.714	-73.433	0.689
1/7/2013	40.777	-73.95	0.587
1/7/2013	40.851	-74.023	0.689
1/7/2013	40.53	-74.755	0.616
1/7/2013	40.878	-74.08	0.689
1/7/2013	40.763	-73.967	0.689
1/7/2013	40.551	-74.409	0.689
1/7/2013	40.674	-74.121	0.689
1/7/2013	40.488	-74.287	0.689
1/7/2013	40.781	-73.977	0.351
1/7/2013	40.629	-74.025	0.411
1/7/2013	40.641	-73.947	0.545
1/7/2013	40.891	-74.243	0.689
1/7/2013	40.675	-73.848	0.689
1/7/2013	40.704	-73.783	0.689
1/8/2013	40.601	-74.09	0.587
1/8/2013	40.724	-73.871	0.351
1/8/2013	40.777	-73.978	0.689
1/8/2013	40.807	-74.135	0.655
1/8/2013	40.78	-74.132	0.689
1/8/2013	40.877	-73.835	0.351
1/8/2013	40.521	-74.28	0.351
1/8/2013	40.746	-73.754	0.351
1/8/2013	40.609	-74.282	0.689
1/8/2013	40.694	-73.899	0.689
1/8/2013	40.781	-73.977	0.689
1/8/2013	40.68	-73.637	0.689
1/8/2013	40.682	-73.555	0.689
1/8/2013	40.726	-74.154	0.689
1/8/2013	40.563	-74.484	0.616
1/8/2013	40.915	-74.187	0.689
1/8/2013	40.722	-73.248	0.689
1/8/2013	40.781	-73.977	0.411
1/8/2013	40.831	-72.712	0.351
1/8/2013	40.943	-72.981	0.689
1/8/2013	40.981	-74.117	0.655
1/8/2013	40.839	-74.615	0.689
1/8/2013	40.697	-73.98	0.254
1/8/2013	40.763	-73.974	0.689
1/8/2013	40.799	-73.972	0.689
1/8/2013	40.734	-73.99	0.351
1/8/2013	40.856	-73.933	0.411
1/8/2013	40.902	-74.361	0.655
1/8/2013	40.827	-72.853	0.545
1/8/2013	40.992	-74.047	0.616
1/8/2013	40.799	-73.972	0.587
1/8/2013	40.591	-74.188	0.689
1/8/2013	40.549	-73.896	0.587
1/8/2013	40.775	-73.807	0.511
1/8/2013	40.651	-73.871	0.689
1/8/2013	40.832	-74.114	0.689
1/8/2013	40.707	-73.34	0.616
1/8/2013	40.989	-73.788	0.616
1/8/2013	40.962	-74.047	0.689
1/8/2013	40.713	-73.995	0.616
1/8/2013	40.725	-73.803	0.689
1/8/2013	40.709	-74.105	0.587
1/8/2013	40.864	-73.896	0.689
1/8/2013	40.675	-73.977	0.616
1/8/2013	40.836	-74.089	0.616
1/9/2013	40.592	-74.47	0.689
1/9/2013	40.746	-73.972	0.689
1/9/2013	41.007	-73.651	0.689
1/9/2013	40.712	-73.964	0.689
1/9/2013	40.651	-73.871	0.587
1/9/2013	41.062	-74.128	0.689
1/9/2013	40.741	-74.231	0.689
1/9/2013	40.729	-73.509	0.689
1/9/2013	40.751	-73.989	0.689
1/9/2013	41.035	-74.512	0.351
1/9/2013	40.769	-73.337	0.689
1/9/2013	40.591	-74.188	0.689
1/9/2013	40.767	-73.984	0.351
1/9/2013	40.863	-74.437	0.351
1/9/2013	41.057	-74.139	0.322
1/9/2013	40.781	-73.977	0.411
1/9/2013	40.745	-74.321	0.689
1/9/2013	40.68	-73.925	0.254
1/9/2013	40.691	-73.911	0.689
1/9/2013	40.549	-73.896	0.411
1/9/2013	40.829	-73.938	0.689
1/9/2013	40.655	-74.223	0.689
1/9/2013	40.687	-73.288	0.655
1/9/2013	40.734	-73.602	0.351
1/9/2013	40.865	-73.044	0.689
1/9/2013	40.855	-73.844	0.542
1/9/2013	40.923	-74.002	0.689
1/9/2013	40.71	-73.628	0.689
1/9/2013	40.773	-73.951	0.254
1/9/2013	40.832	-73.973	0.587
1/9/2013	40.799	-73.972	0.587
1/9/2013	40.722	-73.984	0.351
1/9/2013	41.078	-74.169	0.351
1/9/2013	40.846	-73.938	0.689
1/9/2013	40.846	-73.938	0.689
1/9/2013	40.781	-73.977	0.411
1/9/2013	40.542	-74.203	0.689
1/9/2013	40.915	-72.664	0.411
1/9/2013	40.541	-74.202	0.351
1/9/2013	40.717	-74	0.411
1/9/2013	40.968	-73.831	0.689
1/9/2013	40.835	-73.821	0.616
1/9/2013	40.728	-73.51	0.542
1/9/2013	40.924	-74.025	0.689
1/9/2013	40.781	-73.977	0.411
1/9/2013	40.915	-72.664	0.689
1/9/2013	40.879	-74.382	0.351
1/9/2013	40.68	-73.637	0.351
1/9/2013	40.697	-73.98	0.351
1/9/2013	40.908	-74.202	0.411
1/9/2013	40.768	-73.246	0.351
1/9/2013	41.052	-74.091	0.351
1/9/2013	40.808	-73.952	0.351
1/9/2013	40.704	-74.013	0.351
1/9/2013	40.957	-74.026	0.351
1/9/2013	40.799	-73.972	0.689
1/9/2013	40.763	-72.863	0.411
1/9/2013	40.732	-73.98	0.351
1/9/2013	40.716	-73.942	0.254
1/9/2013	41.008	-73.785	0.689
1/9/2013	40.635	-74.298	0.689
1/9/2013	41.008	-73.785	0.616
1/9/2013	40.932	-73.759	0.351
1/9/2013	40.781	-73.977	0.351
1/9/2013	40.836	-73.94	0.351
1/9/2013	40.684	-74.345	0.616
1/9/2013	40.697	-73.98	0.542
1/9/2013	40.644	-73.971	0.411
1/9/2013	40.65	-74.003	0.689
1/9/2013	40.951	-72.945	0.689
1/9/2013	40.695	-74.86	0.689
1/9/2013	40.555	-74.291	0.322
1/9/2013	40.608	-74.148	0.689
1/9/2013	41.108	-73.795	0.545
1/9/2013	40.738	-74.041	0.689
1/10/2013	40.863	-74.805	0.689
1/10/2013	40.819	-73.911	0.689
1/10/2013	40.747	-73.555	0.689
1/10/2013	40.819	-73.911	0.351
1/10/2013	40.77	-73.986	0.689
1/10/2013	41.109	-73.795	0.689
1/10/2013	40.691	-73.945	0.351
1/10/2013	40.718	-74.041	0.351
1/10/2013	40.88	-73.879	0.689
1/10/2013	40.697	-73.98	0.351
1/10/2013	40.786	-73.981	0.655
1/10/2013	40.781	-73.977	0.351
1/10/2013	40.76	-73.786	0.689
1/10/2013	40.867	-73.926	0.411
1/10/2013	40.723	-73.514	0.689
1/10/2013	40.778	-74.043	0.689
1/10/2013	40.779	-73.782	0.689
1/10/2013	40.725	-73.806	0.689
1/10/2013	40.781	-73.977	0.542
1/10/2013	40.751	-73.982	0.542
1/10/2013	40.696	-73.92	0.411
1/10/2013	40.781	-73.977	0.351
1/10/2013	40.79	-73.976	0.351
1/10/2013	40.85	-73.904	0.689
1/10/2013	40.778	-73.967	0.351
1/10/2013	40.484	-74.471	0.411
1/10/2013	40.792	-73.129	0.689
1/10/2013	40.957	-74.156	0.689
1/10/2013	40.575	-74.114	0.689
1/10/2013	40.951	-72.944	0.689
1/10/2013	40.711	-73.808	0.545
1/10/2013	40.746	-73.978	0.351
1/10/2013	40.627	-74.317	0.351
1/10/2013	40.677	-74.107	0.689
1/10/2013	40.828	-73.323	0.542
1/10/2013	40.493	-74.469	0.689
1/10/2013	40.832	-74.105	0.542
1/10/2013	40.775	-73.87	0.351
1/10/2013	40.688	-73.987	0.616
1/10/2013	40.752	-73.978	0.689
1/10/2013	40.911	-73.779	0.616
1/10/2013	40.75	-73.996	0.689
1/10/2013	40.697	-73.98	0.689
1/10/2013	40.762	-73.956	0.616
1/10/2013	40.595	-74.454	0.411
1/10/2013	40.935	-74.169	0.689
1/10/2013	40.852	-74.172	0.351
1/10/2013	40.879	-74.423	0.351
1/10/2013	40.717	-74	0.411
1/10/2013	40.555	-74.441	0.322
1/10/2013	40.856	-73.968	0.689
1/10/2013	40.88	-73.878	0.351
1/10/2013	40.659	-74.207	0.689
1/10/2013	40.966	-74.876	0.689
1/10/2013	40.732	-73.98	0.411
1/10/2013	40.809	-74.002	0.411
1/10/2013	40.709	-73.82	0.351
1/10/2013	40.769	-74.007	0.351
1/10/2013	40.715	-74.069	0.616
1/10/2013	40.698	-74.293	0.655
1/10/2013	40.748	-73.997	0.411
1/10/2013	40.598	-73.998	0.689
1/10/2013	40.795	-73.684	0.689
1/10/2013	40.951	-72.944	0.587
1/10/2013	40.866	-73.927	0.277
1/10/2013	40.764	-73.983	0.616
1/10/2013	40.617	-74.087	0.351
1/10/2013	40.651	-73.871	0.689
1/10/2013	40.613	-73.93	0.411
1/10/2013	40.781	-73.977	0.351
1/10/2013	40.876	-73.925	0.411
1/10/2013	40.789	-73.948	0.616
1/10/2013	40.781	-73.977	0.411
1/10/2013	40.688	-73.317	0.689
1/10/2013	40.799	-73.972	0.411
1/10/2013	40.697	-73.98	0.351
1/10/2013	40.822	-73.919	0.689
1/10/2013	40.697	-73.98	0.411
1/10/2013	40.695	-74.861	0.411
1/10/2013	40.687	-73.913	0.689
1/10/2013	40.903	-74.096	0.351
1/10/2013	40.651	-73.871	0.689
1/10/2013	40.742	-74.792	0.351
1/10/2013	40.879	-74.148	0.351
1/10/2013	40.92	-73.866	0.322
1/10/2013	40.565	-74.147	0.322
1/10/2013	40.678	-73.765	0.411
1/10/2013	40.881	-74.131	0.351
1/10/2013	40.934	-74.012	0.351
1/11/2013	40.781	-73.977	0.542
1/11/2013	40.809	-73.951	0.689
1/11/2013	40.717	-73.996	0.542
1/11/2013	40.891	-74.269	0.542
1/11/2013	40.876	-74.077	0.655
1/11/2013	40.791	-74.227	0.411
1/11/2013	40.65	-73.783	0.411
1/11/2013	40.747	-73.753	0.351
1/11/2013	40.851	-73.864	0.542
1/11/2013	40.778	-74.324	0.689
1/11/2013	40.69	-73.993	0.351
1/11/2013	41.024	-73.787	0.411
1/11/2013	40.941	-73.742	0.689
1/11/2013	40.75	-73.996	0.411
1/11/2013	40.62	-74.037	0.277
1/11/2013	40.744	-74.028	0.689
1/11/2013	40.527	-74.223	0.545
1/11/2013	40.846	-73.919	0.689
1/11/2013	41.026	-73.755	0.689
1/11/2013	40.968	-73.83	0.689
1/11/2013	40.665	-74.226	0.689
1/11/2013	40.759	-73.978	0.689
1/11/2013	40.997	-74.108	0.616
1/11/2013	40.761	-73.967	0.689
1/11/2013	40.82	-73.954	0.689
1/11/2013	40.722	-74.334	0.351
1/11/2013	40.781	-73.977	0.587
1/11/2013	40.659	-73.923	0.616
1/11/2013	40.772	-73.96	0.545
1/11/2013	40.732	-73.983	0.351
1/11/2013	40.755	-73.991	0.545
1/11/2013	40.665	-73.502	0.351
1/11/2013	40.781	-73.977	0.351
1/11/2013	40.781	-73.977	0.587
1/11/2013	40.781	-73.977	0.411
1/11/2013	40.781	-73.977	0.411
1/11/2013	40.75	-73.554	0.616
1/11/2013	40.747	-73.972	0.411
1/11/2013	40.859	-73.903	0.351
1/11/2013	40.89	-74.529	0.689
1/11/2013	40.94	-73.833	0.351
1/11/2013	40.806	-73.267	0.545
1/11/2013	40.724	-73.848	0.351
1/11/2013	40.725	-74.208	0.655
1/11/2013	40.754	-74.147	0.689
1/11/2013	40.695	-73.93	0.277
1/11/2013	41.119	-73.992	0.655
1/11/2013	40.724	-73.7	0.689
1/11/2013	40.495	-74.473	0.689
1/11/2013	40.651	-73.871	0.254
1/11/2013	40.565	-74.147	0.655
1/11/2013	40.714	-74.006	0.411
1/11/2013	40.777	-73.95	0.587
1/11/2013	40.781	-73.977	0.411
1/11/2013	40.769	-73.907	0.411
1/11/2013	40.692	-73.992	0.655
1/11/2013	40.748	-73.976	0.689
1/11/2013	40.746	-73.988	0.351
1/11/2013	40.762	-73.985	0.351
1/11/2013	40.781	-73.977	0.351
1/11/2013	40.697	-73.98	0.351
1/11/2013	40.496	-74.442	0.689
1/11/2013	40.708	-73.958	0.587
1/11/2013	40.673	-73.966	0.689
1/11/2013	40.698	-74.276	0.254
1/11/2013	40.842	-73.402	0.689
1/11/2013	40.747	-74.001	0.411
1/11/2013	40.746	-73.976	0.351
1/11/2013	40.718	-73.319	0.689
1/11/2013	40.922	-74.071	0.351
1/11/2013	40.797	-73.297	0.689
1/11/2013	40.781	-73.31	0.689
1/11/2013	40.933	-74.152	0.689
1/11/2013	40.651	-73.871	0.689
1/11/2013	40.724	-73.7	0.254
1/11/2013	40.697	-73.98	0.411
1/11/2013	40.747	-73.903	0.587
1/11/2013	40.666	-74.119	0.351
1/11/2013	40.781	-73.977	0.351
1/11/2013	40.748	-73.99	0.351
1/11/2013	40.78	-73.981	0.655
1/11/2013	40.843	-73.244	0.351
1/11/2013	40.606	-73.956	0.411
1/11/2013	40.727	-74.006	0.351
1/11/2013	40.745	-74.029	0.542
1/11/2013	40.633	-73.638	0.411
1/11/2013	40.737	-74.178	0.587
1/11/2013	40.827	-73.925	0.655
1/11/2013	40.865	-73.928	0.351
1/11/2013	40.74	-73.987	0.351
1/11/2013	40.717	-74	0.411
1/11/2013	40.703	-73.929	0.689
1/11/2013	40.751	-73.987	0.351
1/11/2013	40.653	-74.122	0.689
1/11/2013	40.777	-73.945	0.351
1/11/2013	40.781	-73.977	0.277
1/11/2013	40.881	-74.079	0.689
1/11/2013	40.593	-74.436	0.322
1/11/2013	40.777	-73.945	0.545
1/11/2013	40.697	-73.98	0.689
1/11/2013	40.759	-74.023	0.411
1/11/2013	40.773	-74.212	0.655
1/11/2013	40.746	-74.218	0.351
1/11/2013	40.771	-73.907	0.689
1/11/2013	40.822	-74.157	0.689
1/11/2013	40.98	-74.492	0.322
1/11/2013	40.945	-74.213	0.545
1/11/2013	40.693	-73.986	0.655
1/11/2013	40.697	-73.98	0.411
1/11/2013	40.781	-73.977	0.655
1/11/2013	40.595	-73.962	0.689
1/11/2013	40.822	-73.947	0.689
1/11/2013	40.718	-74.045	0.689
1/11/2013	41.111	-73.68	0.689
1/11/2013	40.932	-74.152	0.351
1/11/2013	41.072	-73.565	0.411
1/12/2013	40.881	-74.079	0.351
1/12/2013	40.766	-73.989	0.587
1/12/2013	40.853	-73.702	0.411
1/12/2013	40.881	-74.079	0.689
1/12/2013	40.787	-72.81	0.351
1/12/2013	40.638	-73.972	0.545
1/12/2013	41.031	-74.503	0.351
1/12/2013	40.755	-74.189	0.689
1/12/2013	41.051	-73.548	0.655
1/12/2013	40.733	-73.801	0.545
1/12/2013	40.691	-74.177	0.411
1/12/2013	40.782	-73.985	0.587
1/12/2013	40.834	-73.821	0.689
1/12/2013	40.721	-74.187	0.689
1/12/2013	40.658	-73.547	0.351
1/12/2013	40.755	-74.189	0.689
1/12/2013	40.882	-73.262	0.411
1/12/2013	40.752	-73.782	0.351
1/12/2013	40.786	-73.787	0.411
1/12/2013	40.756	-73.969	0.411
1/12/2013	40.697	-73.98	0.689
1/12/2013	40.738	-73.811	0.689
1/12/2013	40.862	-74.391	0.689
1/12/2013	40.697	-73.98	0.689
1/12/2013	40.676	-74.108	0.655
1/12/2013	40.687	-73.913	0.411
1/12/2013	40.832	-73.973	0.351
1/12/2013	40.697	-73.98	0.689
1/12/2013	40.793	-74.009	0.655
1/12/2013	40.645	-73.639	0.351
1/12/2013	40.703	-74.292	0.351
1/12/2013	40.754	-74.005	0.411
1/12/2013	40.781	-73.977	0.411
1/12/2013	40.651	-73.871	0.616
1/12/2013	40.737	-74.035	0.411
1/12/2013	40.636	-74.143	0.411
1/12/2013	40.637	-74.293	0.689
1/12/2013	40.72	-73.842	0.411
1/12/2013	40.781	-73.977	0.411
1/12/2013	40.779	-73.957	0.411
1/12/2013	40.826	-72.99	0.411
1/12/2013	40.771	-73.904	0.351
1/12/2013	40.658	-73.517	0.351
1/12/2013	40.927	-73.087	0.351
1/12/2013	40.697	-73.98	0.587
1/12/2013	40.775	-74.402	0.655
1/12/2013	40.658	-73.517	0.655
1/12/2013	40.616	-73.937	0.545
1/12/2013	40.865	-73.887	0.689
1/12/2013	40.686	-73.992	0.254
1/12/2013	40.763	-73.819	0.655
1/12/2013	40.741	-73.995	0.545
1/12/2013	40.779	-73.956	0.254
1/12/2013	40.702	-73.99	0.616
1/12/2013	40.727	-73.985	0.689
1/12/2013	40.717	-74	0.411
1/12/2013	40.749	-73.972	0.351
1/12/2013	40.697	-73.98	0.351
1/12/2013	40.764	-73.976	0.689
1/12/2013	40.666	-73.979	0.689
1/12/2013	40.602	-73.754	0.542
1/12/2013	40.575	-74.58	0.411
1/12/2013	40.781	-73.977	0.587
1/12/2013	40.602	-73.754	0.689
1/12/2013	40.751	-73.634	0.616
1/12/2013	40.837	-73.944	0.689
1/12/2013	40.714	-73.957	0.689
1/12/2013	40.836	-74.175	0.351
1/12/2013	40.623	-74.159	0.351
1/12/2013	40.651	-73.871	0.351
1/12/2013	40.851	-74.009	0.351
1/12/2013	40.917	-73.833	0.411
1/12/2013	40.703	-73.891	0.411
1/12/2013	40.781	-73.977	0.587
1/12/2013	40.752	-73.889	0.689
1/12/2013	40.723	-73.989	0.351
1/12/2013	40.879	-74.053	0.411
1/12/2013	40.705	-73.701	0.511
1/12/2013	40.822	-73.919	0.689
1/12/2013	40.536	-74.223	0.351
1/12/2013	40.783	-74.195	0.689
1/12/2013	40.778	-74.274	0.689
1/12/2013	40.445	-74.296	0.616
1/12/2013	40.843	-73.916	0.411
1/12/2013	40.874	-73.074	0.616
1/12/2013	40.743	-73.996	0.616
1/12/2013	40.744	-73.996	0.411
1/12/2013	40.687	-73.989	0.351
1/12/2013	40.697	-73.98	0.254
1/12/2013	40.869	-73.622	0.411
1/12/2013	40.873	-74.182	0.689
1/12/2013	40.696	-73.983	0.689
1/12/2013	40.776	-74.03	0.689
1/12/2013	40.766	-73.988	0.351
1/12/2013	40.781	-73.977	0.411
1/12/2013	40.622	-73.749	0.689
1/12/2013	40.669	-73.76	0.689
1/12/2013	40.697	-73.98	0.411
1/12/2013	40.586	-73.808	0.411
1/12/2013	40.81	-73.989	0.689
1/13/2013	40.713	-73.678	0.411
1/13/2013	40.962	-74.604	0.655
1/13/2013	40.651	-73.871	0.542
1/13/2013	40.697	-73.98	0.511
1/13/2013	40.736	-73.989	0.545
1/13/2013	40.744	-73.891	0.542
1/13/2013	40.697	-73.98	0.689
1/13/2013	40.712	-73.679	0.411
1/13/2013	40.685	-74.003	0.655
1/13/2013	40.714	-73.385	0.689
1/13/2013	40.756	-74.049	0.689
1/13/2013	40.665	-74.114	0.616
1/13/2013	40.761	-73.362	0.411
1/13/2013	40.674	-74.019	0.689
1/13/2013	40.675	-73.972	0.689
1/13/2013	40.649	-74.639	0.411
1/13/2013	40.797	-73.968	0.689
1/13/2013	40.672	-73.943	0.689
1/13/2013	40.786	-73.787	0.411
1/13/2013	41.047	-73.55	0.689
1/13/2013	40.697	-73.98	0.689
1/13/2013	40.748	-74.009	0.411
1/13/2013	40.647	-74.088	0.277
1/13/2013	40.896	-74.225	0.351
1/13/2013	41.088	-73.859	0.411
1/13/2013	41.048	-73.55	0.542
1/13/2013	40.58	-73.85	0.616
1/13/2013	41.041	-73.754	0.655
1/13/2013	40.828	-73.975	0.616
1/13/2013	40.687	-73.998	0.351
1/13/2013	40.819	-73.99	0.689
1/13/2013	40.911	-73.994	0.351
1/13/2013	40.955	-72.917	0.351
1/13/2013	40.653	-74.122	0.689
1/13/2013	40.786	-73.787	0.411
1/13/2013	40.837	-73.7	0.254
1/13/2013	40.85	-73.856	0.542
1/13/2013	40.726	-73.987	0.411
1/13/2013	40.747	-73.972	0.411
1/13/2013	40.565	-74.141	0.689
1/13/2013	40.991	-74.058	0.545
1/13/2013	40.794	-73.939	0.411
1/13/2013	40.735	-73.981	0.351
1/13/2013	40.877	-73.827	0.655
1/13/2013	40.701	-73.812	0.655
1/13/2013	40.744	-73.975	0.545
1/13/2013	40.734	-73.99	0.351
1/13/2013	40.613	-74.128	0.689
1/13/2013	40.613	-74.129	0.254
1/13/2013	40.762	-73.968	0.254
1/13/2013	40.713	-73.872	0.351
1/13/2013	40.697	-73.98	0.689
1/13/2013	40.954	-73.853	0.411
1/13/2013	40.638	-73.972	0.411
1/13/2013	40.676	-74.11	0.351
1/13/2013	40.781	-73.977	0.689
1/13/2013	40.736	-73.993	0.351
1/13/2013	40.846	-73.255	0.689
1/13/2013	40.927	-74.153	0.689
1/13/2013	40.728	-73.993	0.351
1/13/2013	40.781	-73.985	0.616
1/13/2013	40.833	-73.923	0.689
1/13/2013	40.739	-73.453	0.689
1/13/2013	40.717	-74	0.411
1/13/2013	40.906	-74.515	0.655
1/13/2013	40.697	-73.98	0.411
1/13/2013	40.816	-74.166	0.689
1/13/2013	40.761	-73.968	0.689
1/13/2013	40.916	-73.844	0.689
1/13/2013	40.816	-73.071	0.689
1/13/2013	40.709	-74.105	0.351
1/13/2013	40.844	-73.912	0.689
1/13/2013	40.63	-74.251	0.545
1/13/2013	40.63	-74.251	0.351
1/13/2013	40.562	-74.101	0.351
1/13/2013	40.697	-73.98	0.655
1/14/2013	40.799	-73.972	0.542
1/14/2013	40.873	-74.182	0.689
1/14/2013	40.796	-74	0.351
1/14/2013	40.715	-74.069	0.655
1/14/2013	40.919	-73.822	0.655
1/14/2013	40.737	-73.486	0.351
1/14/2013	40.712	-73.939	0.689
1/14/2013	40.699	-73.77	0.689
1/14/2013	40.847	-73.845	0.587
1/14/2013	40.712	-73.939	0.689
1/14/2013	40.781	-73.977	0.587
1/14/2013	40.747	-73.826	0.411
1/14/2013	40.605	-73.959	0.655
1/14/2013	40.747	-73.826	0.655
1/14/2013	40.557	-74.124	0.587
1/14/2013	40.57	-74.108	0.511
1/14/2013	40.754	-73.98	0.616
1/14/2013	40.791	-73.465	0.616
1/14/2013	40.781	-73.977	0.542
1/14/2013	40.835	-73.167	0.545
1/14/2013	40.723	-73.998	0.655
1/14/2013	40.803	-73.337	0.587
1/14/2013	40.565	-74.147	0.587
1/14/2013	40.885	-74.55	0.655
1/14/2013	40.832	-73.973	0.587
1/14/2013	40.832	-73.973	0.545
1/14/2013	40.749	-73.998	0.689
1/14/2013	40.85	-74.114	0.655
1/14/2013	40.822	-73.949	0.616
1/14/2013	40.807	-74.205	0.587
1/14/2013	40.804	-73.937	0.587
1/14/2013	40.719	-73.992	0.689
1/14/2013	40.709	-73.954	0.655
1/14/2013	40.727	-73.996	0.587
1/14/2013	40.505	-74.433	0.322
1/14/2013	40.669	-73.985	0.351
1/14/2013	40.573	-74.223	0.689
1/14/2013	40.931	-72.65	0.511
1/14/2013	40.715	-74.069	0.689
1/14/2013	40.755	-73.986	0.277
1/14/2013	40.918	-74.071	0.616
1/14/2013	40.663	-73.96	0.587
1/14/2013	40.783	-73.408	0.689
1/14/2013	40.722	-73.997	0.351
1/14/2013	40.697	-73.98	0.277
1/14/2013	40.781	-73.977	0.511
1/14/2013	40.777	-73.95	0.277
1/14/2013	40.613	-74.034	0.587
1/14/2013	40.892	-74.14	0.655
1/14/2013	40.733	-73.625	0.545
1/14/2013	40.759	-73.875	0.689
1/14/2013	40.769	-73.958	0.545
1/14/2013	40.714	-74.013	0.587
1/14/2013	40.697	-73.98	0.545
1/14/2013	40.71	-74.007	0.351
1/14/2013	41.062	-73.854	0.655
1/14/2013	40.88	-73.838	0.587
1/14/2013	40.907	-73.984	0.351
1/14/2013	40.478	-74.658	0.351
1/14/2013	40.545	-74.199	0.322
1/14/2013	40.758	-73.992	0.587
1/14/2013	40.717	-74.007	0.542
1/14/2013	40.7	-73.768	0.689
1/14/2013	40.697	-73.98	0.587
1/14/2013	40.738	-73.997	0.545
1/14/2013	40.893	-73.974	0.351
1/14/2013	40.66	-74.128	0.587
1/14/2013	40.748	-73.972	0.689
1/14/2013	40.781	-73.977	0.545
1/14/2013	40.738	-73.655	0.511
1/14/2013	40.88	-74.052	0.587
1/14/2013	40.709	-73.959	0.587
1/14/2013	40.808	-74.162	0.542
1/14/2013	40.653	-73.93	0.351
1/14/2013	40.774	-73.876	0.587
1/14/2013	40.748	-73.972	0.689
1/14/2013	40.763	-73.982	0.689
1/14/2013	40.629	-74.297	0.545
1/14/2013	40.634	-74.023	0.545
1/14/2013	40.778	-74.274	0.545
1/14/2013	40.781	-73.977	0.689
1/14/2013	40.745	-73.991	0.587
1/14/2013	40.767	-74.205	0.545
1/14/2013	40.916	-73.844	0.689
1/14/2013	40.709	-74.012	0.351
1/14/2013	40.781	-73.977	0.277
1/14/2013	40.789	-73.97	0.351
1/14/2013	40.697	-73.98	0.689
1/14/2013	40.786	-74.02	0.616
1/14/2013	40.629	-74.251	0.545
1/14/2013	40.699	-73.37	0.616
1/14/2013	40.695	-73.909	0.689
1/14/2013	40.855	-74.127	0.655
1/14/2013	40.877	-74.154	0.545
1/14/2013	40.761	-73.922	0.351
1/14/2013	40.697	-73.98	0.411
1/14/2013	40.88	-74.279	0.587
1/14/2013	40.731	-74.182	0.545
1/14/2013	40.583	-74.1	0.351
1/14/2013	41.07	-73.705	0.277
1/15/2013	41.031	-73.835	0.322
1/15/2013	40.606	-74.328	0.587
1/15/2013	40.752	-74.054	0.655
1/15/2013	41.078	-73.85	0.587
1/15/2013	40.728	-73.987	0.545
1/15/2013	40.524	-74.436	0.655
1/15/2013	40.524	-74.436	0.411
1/15/2013	40.863	-73.923	0.689
1/15/2013	41.067	-73.532	0.511
1/15/2013	40.676	-73.918	0.411
1/15/2013	41.058	-73.529	0.322
1/15/2013	41.058	-73.53	0.411
1/15/2013	40.855	-74.055	0.542
1/15/2013	40.664	-74.225	0.616
1/15/2013	40.842	-73.874	0.689
1/15/2013	40.809	-74.12	0.351
1/15/2013	40.905	-74	0.587
1/15/2013	40.512	-74.267	0.689
1/15/2013	40.747	-73.555	0.511
1/15/2013	40.725	-73.879	0.587
1/15/2013	41.047	-73.55	0.655
1/15/2013	40.588	-73.674	0.545
1/15/2013	40.71	-74.007	0.411
1/15/2013	40.837	-73.915	0.689
1/15/2013	40.741	-74.002	0.277
1/15/2013	40.697	-73.98	0.689
1/15/2013	40.781	-73.977	0.689
1/15/2013	40.781	-73.977	0.587
1/15/2013	40.807	-74.26	0.322
1/15/2013	40.856	-74.906	0.689
1/15/2013	40.781	-73.977	0.545
1/15/2013	40.855	-73.888	0.689
1/15/2013	40.781	-73.977	0.689
1/15/2013	40.742	-73.076	0.542
1/15/2013	40.678	-73.774	0.689
1/15/2013	40.854	-73.938	0.689
1/15/2013	40.727	-73.082	0.689
1/15/2013	40.697	-73.98	0.689
1/15/2013	40.851	-73.248	0.689
1/15/2013	40.794	-73.943	0.689
1/15/2013	40.781	-73.977	0.689
1/15/2013	40.854	-73.932	0.689
1/15/2013	40.792	-74.225	0.689
1/15/2013	40.665	-74.114	0.689
1/15/2013	40.531	-74.338	0.545
1/15/2013	40.781	-73.977	0.545
1/15/2013	40.681	-73.707	0.689
1/15/2013	40.775	-72.984	0.689
1/15/2013	40.818	-73.928	0.689
1/15/2013	40.695	-73.909	0.689
1/15/2013	40.61	-74.28	0.587
1/15/2013	40.759	-73.985	0.587
1/15/2013	40.651	-73.871	0.545
1/15/2013	40.729	-73.993	0.351
1/15/2013	40.914	-74.108	0.655
1/15/2013	40.565	-74.147	0.587
1/15/2013	40.547	-74.427	0.351
1/15/2013	40.546	-74.427	0.689
1/15/2013	40.668	-74.488	0.351
1/15/2013	40.655	-73.474	0.351
1/15/2013	40.827	-73.823	0.351
1/15/2013	40.781	-73.977	0.655
1/15/2013	40.663	-73.482	0.545
1/15/2013	40.869	-73.055	0.655
1/15/2013	40.781	-73.977	0.587
1/15/2013	40.861	-73.929	0.545
1/15/2013	40.749	-74.029	0.689
1/15/2013	40.669	-74.569	0.351
1/15/2013	40.665	-74.114	0.689
1/15/2013	40.906	-73.832	0.689
1/15/2013	40.764	-73.962	0.351
1/15/2013	40.697	-73.98	0.689
1/15/2013	40.744	-73.598	0.351
1/15/2013	40.856	-74.906	0.689
1/15/2013	40.706	-74.005	0.351
1/15/2013	40.772	-73.773	0.689
1/15/2013	40.624	-73.724	0.351
1/15/2013	40.837	-73.889	0.655
1/15/2013	40.925	-74.149	0.655
1/15/2013	40.777	-73.95	0.587
1/15/2013	40.777	-73.95	0.587
1/15/2013	40.633	-74.109	0.545
1/15/2013	40.771	-74.388	0.689
1/15/2013	40.736	-73.714	0.545
1/15/2013	40.669	-73.977	0.587
1/15/2013	40.641	-73.949	0.587
1/15/2013	40.615	-74.139	0.616
1/15/2013	40.725	-74.324	0.587
1/15/2013	40.699	-73.77	0.689
1/15/2013	40.761	-74.004	0.351
1/15/2013	40.776	-73.911	0.411
1/15/2013	40.581	-74.299	0.616
1/15/2013	40.933	-74.076	0.655
1/15/2013	40.746	-73.99	0.587
1/15/2013	40.737	-73.955	0.616
1/15/2013	40.956	-74.141	0.689
1/15/2013	40.607	-74.137	0.689
1/15/2013	40.628	-73.902	0.655
1/15/2013	40.632	-73.928	0.655
1/15/2013	40.781	-73.977	0.587
1/15/2013	41.119	-73.319	0.545
1/15/2013	40.904	-73.781	0.587
1/15/2013	40.848	-73.021	0.545
1/15/2013	40.71	-73.95	0.689
1/15/2013	40.878	-74.111	0.545
1/15/2013	40.683	-73.975	0.277
1/15/2013	40.73	-73.98	0.587
1/15/2013	40.781	-73.977	0.655
1/15/2013	41.036	-74.09	0.616
1/15/2013	40.73	-74.068	0.689
1/15/2013	40.914	-73.998	0.351
1/15/2013	40.925	-74.149	0.616
1/15/2013	40.749	-74.23	0.689
1/15/2013	40.77	-74.033	0.689
1/15/2013	40.586	-74.492	0.689
1/15/2013	40.911	-74.177	0.616
1/15/2013	40.73	-73.864	0.351
1/15/2013	40.77	-74.035	0.542
1/15/2013	40.73	-73.864	0.277
1/15/2013	40.731	-74.182	0.587
1/15/2013	40.662	-74.195	0.587
1/15/2013	40.58	-74.006	0.545
1/16/2013	40.569	-74.455	0.545
1/16/2013	40.569	-74.455	0.689
1/16/2013	40.737	-73.699	0.511
1/16/2013	40.717	-74	0.587
1/16/2013	40.737	-74.211	0.689
1/16/2013	40.569	-74.455	0.616
1/16/2013	40.73	-73.864	0.587
1/16/2013	40.761	-73.923	0.689
1/16/2013	40.555	-74.147	0.655
1/16/2013	40.726	-73.188	0.689
1/16/2013	40.726	-73.188	0.351
1/16/2013	40.71	-73.949	0.689
1/16/2013	40.73	-74.068	0.689
1/16/2013	40.711	-73.311	0.655
1/16/2013	40.831	-73.85	0.689
1/16/2013	41.047	-73.55	0.689
1/16/2013	40.779	-72.962	0.511
1/16/2013	40.781	-73.977	0.542
1/16/2013	40.74	-73.993	0.545
1/16/2013	40.745	-73.657	0.545
1/16/2013	40.677	-73.972	0.411
1/16/2013	40.781	-73.977	0.689
1/16/2013	40.767	-73.988	0.587
1/16/2013	40.691	-73.337	0.616
1/16/2013	40.879	-74.637	0.616
1/16/2013	40.712	-74.01	0.545
1/16/2013	40.781	-73.977	0.542
1/16/2013	40.667	-73.604	0.545
1/16/2013	40.59	-73.644	0.655
1/16/2013	40.717	-74.034	0.587
1/16/2013	41.06	-73.541	0.511
1/16/2013	40.697	-73.98	0.655
1/16/2013	40.922	-74.637	0.689
1/16/2013	40.79	-73.949	0.689
1/16/2013	40.726	-74.165	0.616
1/16/2013	40.697	-73.98	0.545
1/16/2013	40.727	-73.082	0.655
1/16/2013	40.628	-74.023	0.545
1/16/2013	40.781	-73.977	0.587
1/16/2013	40.941	-74.034	0.545
1/16/2013	40.819	-73.991	0.542
1/16/2013	40.697	-73.98	0.689
1/16/2013	40.651	-73.871	0.411
1/16/2013	40.697	-73.98	0.689
1/16/2013	40.697	-73.98	0.542
1/16/2013	40.781	-73.977	0.545
1/16/2013	40.684	-74.439	0.542
1/16/2013	40.93	-73.054	0.351
1/16/2013	40.665	-73.99	0.542
1/16/2013	41.047	-73.55	0.689
1/16/2013	40.678	-74.647	0.351
1/16/2013	41.046	-73.519	0.587
1/16/2013	40.678	-73.973	0.411
1/16/2013	40.592	-73.94	0.542
1/16/2013	41.037	-73.858	0.689
1/16/2013	40.616	-73.938	0.545
1/16/2013	40.756	-73.913	0.542
1/16/2013	40.651	-73.871	0.689
1/16/2013	40.552	-74.138	0.545
1/16/2013	40.781	-73.977	0.587
1/16/2013	40.994	-74.134	0.511
1/16/2013	40.781	-73.977	0.655
1/16/2013	40.699	-73.77	0.689
1/16/2013	40.893	-74.008	0.655
1/16/2013	40.799	-73.972	0.411
1/16/2013	40.699	-73.77	0.689
1/16/2013	40.719	-73.96	0.616
1/16/2013	40.819	-73.924	0.689
1/16/2013	40.726	-73.188	0.411
1/16/2013	40.694	-73.996	0.689
1/16/2013	40.781	-73.977	0.689
1/16/2013	40.728	-74.002	0.587
1/16/2013	40.708	-73.91	0.689
1/16/2013	41.051	-73.55	0.351
1/16/2013	40.473	-74.448	0.689
1/16/2013	40.856	-73.893	0.689
1/16/2013	40.843	-74.036	0.545
1/16/2013	40.745	-73.957	0.277
1/16/2013	40.849	-73.998	0.545
1/16/2013	40.697	-73.98	0.587
1/16/2013	40.72	-74.011	0.587
1/16/2013	40.695	-73.952	0.277
1/16/2013	40.765	-73.982	0.655
1/16/2013	40.697	-73.98	0.511
1/16/2013	40.781	-73.977	0.689
1/16/2013	40.763	-73.982	0.689
1/16/2013	40.763	-73.982	0.689
1/16/2013	40.771	-74.388	0.655
1/17/2013	40.908	-74.429	0.545
1/17/2013	40.612	-73.949	0.689
1/17/2013	40.736	-73.714	0.277
1/17/2013	40.739	-73.297	0.689
1/17/2013	40.737	-73.486	0.587
1/17/2013	40.815	-73.087	0.351
1/17/2013	40.835	-73.949	0.689
1/17/2013	40.644	-74.073	0.689
1/17/2013	40.887	-73.844	0.411
1/17/2013	40.569	-74.273	0.545
1/17/2013	40.944	-73.864	0.545
1/17/2013	40.697	-73.98	0.277
1/17/2013	40.788	-73.947	0.655
1/17/2013	40.921	-74.155	0.511
1/17/2013	40.932	-73.901	0.689
1/17/2013	40.622	-73.749	0.545
1/17/2013	41.045	-73.819	0.689
1/17/2013	40.586	-74.101	0.689
1/17/2013	40.781	-73.977	0.411
1/17/2013	40.672	-73.699	0.689
1/17/2013	40.702	-73.991	0.545
1/17/2013	40.994	-74.136	0.616
1/17/2013	40.807	-73.075	0.351
1/17/2013	40.653	-74.353	0.545
1/17/2013	40.737	-73.988	0.587
1/17/2013	40.696	-73.994	0.351
1/17/2013	40.761	-74.224	0.655
1/17/2013	40.781	-73.977	0.689
1/17/2013	40.654	-73.529	0.689
1/17/2013	40.728	-74.554	0.616
1/17/2013	41.017	-73.648	0.351
1/17/2013	41.06	-73.541	0.689
1/17/2013	40.881	-74.032	0.689
1/17/2013	40.826	-73.821	0.545
1/17/2013	40.708	-74.358	0.277
1/17/2013	40.814	-73.889	0.322
1/17/2013	40.447	-74.388	0.616
1/17/2013	40.726	-73.364	0.689
1/17/2013	40.645	-74.371	0.587
1/17/2013	41.108	-73.423	0.655
1/17/2013	40.757	-73.987	0.616
1/17/2013	40.792	-72.789	0.689
1/17/2013	40.748	-73.335	0.545
1/17/2013	40.712	-74.407	0.411
1/17/2013	40.561	-74.109	0.655
1/17/2013	40.715	-74.069	0.545
1/17/2013	40.774	-73.984	0.511
1/17/2013	40.862	-73.884	0.616
1/17/2013	40.862	-73.884	0.587
1/17/2013	40.48	-74.461	0.689
1/17/2013	40.628	-74.392	0.689
1/17/2013	40.697	-73.98	0.351
1/18/2013	40.698	-73.952	0.542
1/18/2013	40.782	-73.947	0.655
1/18/2013	40.775	-73.874	0.655
1/18/2013	40.721	-74.041	0.277
1/18/2013	40.799	-73.97	0.587
1/18/2013	40.781	-73.977	0.689
1/18/2013	40.593	-74.297	0.655
1/18/2013	40.6	-74.278	0.655
1/18/2013	40.745	-73.995	0.616
1/18/2013	40.715	-74	0.587
1/18/2013	40.83	-73.86	0.689
1/18/2013	40.76	-73.786	0.587
1/18/2013	40.689	-73.918	0.689
1/18/2013	40.651	-73.871	0.689
1/18/2013	40.799	-73.972	0.587
1/18/2013	40.781	-73.977	0.351
1/18/2013	40.781	-73.977	0.277
1/18/2013	40.988	-73.676	0.411
1/18/2013	40.697	-73.98	0.689
1/18/2013	40.644	-74.415	0.351
1/18/2013	41.04	-73.861	0.545
1/18/2013	40.892	-74.425	0.545
1/18/2013	41.041	-73.862	0.587
1/18/2013	40.806	-73.962	0.351
1/18/2013	40.739	-74.001	0.351
1/18/2013	40.925	-74.723	0.689
1/18/2013	40.538	-74.149	0.689
1/18/2013	41.079	-73.864	0.587
1/18/2013	40.908	-74.484	0.689
1/18/2013	40.759	-73.962	0.689
1/18/2013	40.672	-73.973	0.689
1/18/2013	40.717	-74	0.587
1/18/2013	40.651	-73.792	0.587
1/18/2013	40.697	-73.98	0.511
1/18/2013	40.731	-73.989	0.542
1/18/2013	40.718	-74.044	0.616
1/18/2013	40.69	-73.97	0.587
1/18/2013	40.912	-73.908	0.542
1/18/2013	40.738	-73.994	0.616
1/18/2013	40.697	-73.98	0.411
1/18/2013	40.695	-74.253	0.655
1/18/2013	40.97	-74.135	0.689
1/18/2013	40.778	-73.959	0.655
1/18/2013	40.861	-74.083	0.511
1/18/2013	40.773	-74.323	0.351
1/18/2013	40.592	-74.091	0.689
1/18/2013	40.883	-74.026	0.587
1/18/2013	40.744	-73.891	0.587
1/18/2013	40.744	-73.891	0.587
1/18/2013	40.856	-73.79	0.655
1/18/2013	40.761	-73.968	0.689
1/19/2013	41.053	-73.539	0.587
1/19/2013	40.744	-73.919	0.277
1/19/2013	40.658	-74.389	0.542
1/19/2013	41.026	-73.755	0.351
1/19/2013	40.697	-73.98	0.689
1/19/2013	40.717	-74	0.277
1/19/2013	40.746	-74.222	0.655
1/19/2013	40.747	-74.033	0.411
1/19/2013	40.998	-74.178	0.689
1/19/2013	40.822	-73.949	0.587
1/19/2013	40.627	-74.308	0.351
1/19/2013	40.759	-73.985	0.351
1/19/2013	40.789	-73.974	0.689
1/19/2013	41.109	-73.531	0.351
1/19/2013	41.076	-73.851	0.689
1/19/2013	40.536	-74.861	0.351
1/19/2013	40.856	-74.025	0.616
1/19/2013	40.79	-73.975	0.655
1/19/2013	40.714	-74.006	0.587
1/19/2013	40.719	-73.605	0.587
1/19/2013	40.914	-74.001	0.351
1/19/2013	40.723	-74.37	0.545
1/19/2013	40.761	-73.362	0.411
1/19/2013	40.733	-73.985	0.655
1/19/2013	40.78	-73.956	0.351
1/19/2013	40.535	-74.533	0.655
1/19/2013	40.908	-74.049	0.689
1/19/2013	40.639	-74.495	0.689
1/19/2013	40.867	-74.086	0.545
1/19/2013	40.617	-74.134	0.411
1/19/2013	40.907	-74.049	0.689
1/19/2013	40.702	-73.945	0.689
1/20/2013	40.718	-73.959	0.655
1/20/2013	40.745	-73.981	0.587
1/20/2013	40.998	-73.829	0.511
1/20/2013	40.76	-73.875	0.689
1/20/2013	40.659	-73.949	0.689
1/20/2013	40.791	-73.976	0.689
1/20/2013	40.88	-74.07	0.689
1/20/2013	40.67	-74.274	0.411
1/20/2013	40.475	-74.288	0.689
1/20/2013	40.457	-74.277	0.689
1/20/2013	40.818	-73.804	0.689
1/20/2013	40.724	-73.376	0.655
1/20/2013	40.609	-74	0.587
1/20/2013	40.609	-74	0.587
1/20/2013	40.919	-73.865	0.689
1/20/2013	40.601	-73.945	0.587
1/20/2013	40.997	-73.99	0.545
1/20/2013	40.741	-74.05	0.689
1/20/2013	40.777	-73.958	0.545
1/20/2013	40.742	-74.003	0.655
1/20/2013	40.758	-73.315	0.545
1/20/2013	40.696	-73.928	0.689
1/20/2013	40.795	-74.229	0.689
1/21/2013	40.717	-74.236	0.587
1/21/2013	40.631	-74.12	0.655
1/21/2013	40.587	-73.711	0.655
1/21/2013	40.679	-73.935	0.655
1/21/2013	40.52	-74.7	0.351
1/21/2013	40.838	-73.907	0.542
1/21/2013	40.728	-74	0.277
1/21/2013	40.714	-73.351	0.411
1/21/2013	40.59	-73.958	0.545
1/21/2013	40.66	-73.84	0.689
1/21/2013	40.925	-74.088	0.511
1/21/2013	40.95	-74.138	0.351
1/21/2013	40.871	-73.002	0.655
1/21/2013	40.646	-73.774	0.411
1/21/2013	40.762	-73.961	0.689
1/21/2013	40.708	-73.318	0.545
1/21/2013	40.898	-74.478	0.411
1/21/2013	40.693	-73.91	0.689
1/21/2013	40.777	-73.958	0.587
1/21/2013	40.66	-73.77	0.545
1/21/2013	40.697	-73.98	0.689
1/21/2013	40.578	-73.846	0.587
1/21/2013	40.962	-74.047	0.616
1/21/2013	40.479	-74.602	0.689
1/21/2013	40.677	-74.259	0.411
1/21/2013	40.537	-74.595	0.587
1/22/2013	40.578	-73.846	0.587
1/22/2013	40.757	-74.226	0.689
1/22/2013	40.756	-73.927	0.587
1/22/2013	40.887	-73.858	0.542
1/22/2013	40.754	-73.993	0.351
1/22/2013	40.746	-74.216	0.655
1/22/2013	40.646	-74.372	0.542
1/22/2013	40.88	-73.326	0.587
1/22/2013	40.843	-73.907	0.689
1/22/2013	40.466	-74.442	0.511
1/22/2013	40.845	-74.295	0.655
1/22/2013	40.811	-73.079	0.689
1/22/2013	40.754	-73.688	0.689
1/22/2013	40.781	-73.977	0.616
1/22/2013	40.697	-73.98	0.545
1/22/2013	40.754	-73.688	0.351
1/22/2013	40.77	-73.987	0.689
1/22/2013	40.784	-73.946	0.351
1/22/2013	40.71	-73.599	0.689
1/22/2013	40.704	-73.908	0.689
1/22/2013	40.87	-73.899	0.689
1/22/2013	40.881	-74.079	0.511
1/22/2013	40.786	-74.02	0.542
1/22/2013	40.517	-74.393	0.655
1/22/2013	40.722	-73.996	0.655
1/22/2013	40.619	-74.091	0.587
1/22/2013	40.926	-74.32	0.616
1/23/2013	40.57	-74.635	0.351
1/23/2013	40.943	-74.157	0.689
1/23/2013	40.518	-74.393	0.655
1/23/2013	40.898	-74.479	0.689
1/23/2013	40.851	-74.176	0.655
1/23/2013	40.781	-73.977	0.277
1/23/2013	40.855	-73.901	0.616
1/23/2013	41.009	-74.11	0.545
1/23/2013	40.781	-73.977	0.655
1/23/2013	40.773	-73.977	0.689
1/23/2013	40.755	-73.988	0.689
1/23/2013	40.763	-73.914	0.655
1/23/2013	40.781	-73.977	0.689
1/23/2013	40.845	-73.905	0.689
1/23/2013	40.706	-74.284	0.655
1/23/2013	40.856	-73.414	0.511
1/23/2013	40.551	-74.15	0.542
1/23/2013	40.731	-73.864	0.655
1/23/2013	40.732	-73.869	0.689
1/23/2013	40.88	-73.415	0.542
1/23/2013	40.862	-73.217	0.511
1/23/2013	40.527	-74.201	0.655
1/23/2013	40.697	-73.98	0.689
1/23/2013	40.794	-74.191	0.655
1/23/2013	40.681	-73.825	0.655
1/23/2013	40.889	-73.138	0.545
1/23/2013	40.85	-73.979	0.587
1/23/2013	40.858	-73.979	0.545
1/23/2013	40.672	-73.669	0.689
1/23/2013	40.685	-73.776	0.545
1/23/2013	40.715	-73.53	0.277
1/23/2013	40.822	-73.947	0.655
1/23/2013	40.73	-74.056	0.616
1/23/2013	40.822	-73.942	0.542
1/23/2013	40.663	-74.293	0.545
1/23/2013	40.781	-73.977	0.616
1/24/2013	40.828	-73.877	0.689
1/24/2013	40.945	-73.89	0.511
1/24/2013	40.642	-73.937	0.689
1/24/2013	40.697	-73.98	0.655
1/24/2013	40.72	-74.195	0.689
1/24/2013	40.561	-74.148	0.655
1/24/2013	40.889	-73.138	0.351
1/24/2013	40.622	-73.749	0.655
1/24/2013	40.646	-73.879	0.689
1/24/2013	40.807	-74.047	0.689
1/24/2013	41.105	-73.503	0.616
1/24/2013	40.898	-74.479	0.655
1/24/2013	40.744	-73.975	0.545
1/24/2013	40.523	-74.21	0.689
1/24/2013	40.745	-73.888	0.689
1/24/2013	40.782	-73.981	0.542
1/24/2013	40.92	-73.789	0.655
1/24/2013	41.033	-73.767	0.655
1/24/2013	40.781	-73.977	0.655
1/24/2013	40.781	-73.977	0.545
1/24/2013	40.657	-74.336	0.655
1/24/2013	40.731	-73.989	0.587
1/24/2013	40.68	-73.637	0.689
1/24/2013	40.828	-73.878	0.689
1/24/2013	40.785	-74.153	0.655
1/24/2013	40.663	-74.233	0.689
1/24/2013	40.708	-74.085	0.545
1/24/2013	41.057	-73.561	0.689
1/24/2013	40.74	-74.035	0.689
1/25/2013	40.761	-73.967	0.587
1/25/2013	40.561	-74.109	0.655
1/25/2013	40.757	-73.944	0.587
1/25/2013	40.793	-74.025	0.587
1/25/2013	40.793	-74.023	0.587
1/25/2013	40.981	-74.012	0.689
1/25/2013	40.746	-74.218	0.655
1/25/2013	40.847	-73.866	0.511
1/25/2013	40.758	-73.986	0.689
1/25/2013	40.617	-73.995	0.411
1/25/2013	40.909	-74.065	0.511
1/25/2013	40.766	-73.014	0.542
1/25/2013	40.716	-74.05	0.655
1/25/2013	40.781	-73.977	0.587
1/25/2013	41.065	-73.81	0.511
1/25/2013	40.777	-73.922	0.655
1/25/2013	40.757	-73.972	0.689
1/25/2013	40.753	-73.823	0.587
1/25/2013	40.518	-74.393	0.689
1/25/2013	40.848	-74.005	0.689
1/25/2013	40.749	-73.986	0.689
1/25/2013	40.776	-73.978	0.655
1/25/2013	40.727	-74.035	0.587
1/25/2013	40.761	-73.968	0.655
1/25/2013	40.775	-73.769	0.655
1/25/2013	40.722	-74.051	0.542
1/25/2013	40.724	-73.99	0.411
1/26/2013	40.769	-73.944	0.587
1/26/2013	40.723	-74.073	0.689
1/26/2013	41.049	-74.759	0.689
1/26/2013	40.807	-73.912	0.689
1/26/2013	40.807	-73.912	0.587
1/26/2013	40.807	-73.912	0.689
1/26/2013	40.864	-73.927	0.689
1/26/2013	40.784	-73.075	0.511
1/26/2013	40.526	-74.46	0.655
[truncated: 696 more rows]
